# Supplementary material for: ZEB1, a novel junctional adhesion molecule A regulator, impacts sensitivity of pancreatic cancer-associated fibroblasts to reovirus
Source: Mol Ther Oncol. 2025 Oct 17;33(4):201071. doi: 10.1016/j.omton.2025.201071 (PMC12617759; doi:10.1016/j.omton.2025.201071)
Supplement: Table S4. List of genes replicate 1 CRISPR-Cas9 screen [file mmc2.xlsx]

## Sheet: Sheet1
id	num	neg|score	neg|p-value	neg|fdr	neg|rank	neg|goodsgrna	neg|lfc	pos|score	pos|p-value	pos|fdr	pos|rank	pos|goodsgrna	pos|lfc
F11R	4	2.39e-12	2.5565e-07	0.001238	1	4	-4.0108	0.99999	0.99999	1	19357	0	-4.0108
BRIX1	4	2.5952e-08	2.5565e-07	0.001238	2	4	-3.0643	1	1	1	19364	0	-3.0643
KANSL1	4	4.1656e-08	2.5565e-07	0.001238	3	4	-2.049	1	1	1	19363	0	-2.049
MAK16	4	6.2357e-08	2.5565e-07	0.001238	4	4	-3.1362	1	1	1	19362	0	-3.1362
ACTB	4	2.4192e-07	1.2783e-06	0.00495	5	4	-2.2547	1	1	1	19361	0	-2.2547
WDR5	4	5.0983e-07	2.3009e-06	0.007426	6	3	-1.7966	0.80888	0.81494	1	15367	1	-1.7966
SPPL3	4	1.3214e-06	4.3461e-06	0.011551	7	4	-1.8875	1	1	1	19360	0	-1.8875
NOP16	4	1.5467e-06	4.8574e-06	0.011551	8	4	-1.8548	1	1	1	19359	0	-1.8548
WDR12	4	1.6842e-06	5.3687e-06	0.011551	9	4	-1.4034	0.99878	0.99876	1	19288	0	-1.4034
KAT8	4	1.905e-06	6.3914e-06	0.012376	10	4	-2.6783	0.99999	0.99999	1	19358	0	-2.6783
RBBP5	4	4.8919e-06	1.8663e-05	0.032853	11	4	-2.1705	0.99997	0.99997	1	19354	0	-2.1705
CTBP2	4	6.1132e-06	2.2753e-05	0.036716	12	3	-2.5237	0.82721	0.82989	1	15658	1	-2.5237
C17orf96	4	6.8594e-06	2.6844e-05	0.039985	13	3	-1.7876	0.68824	0.73675	1	13841	1	-1.7876
GTPBP4	4	8.2385e-06	3.1957e-05	0.042574	14	4	-2.1713	0.99896	0.99895	1	19299	0	-2.1713
DDX54	4	8.4777e-06	3.2979e-05	0.042574	15	4	-1.764	0.99998	0.99998	1	19355	0	-1.764
CNOT10	4	1.5143e-05	5.6244e-05	0.066282	16	4	-2.4295	0.99964	0.99963	1	19331	0	-2.4295
POLR3K	4	1.5918e-05	6.0079e-05	0.066282	17	4	-2.4078	0.99998	0.99998	1	19356	0	-2.4078
KIAA0100	4	1.6099e-05	6.1613e-05	0.066282	18	4	-1.5869	0.99996	0.99995	1	19351	0	-1.5869
SIN3A	4	2.3986e-05	9.5359e-05	0.097186	19	4	-1.5756	0.99785	0.99785	1	19253	0	-1.5756
CON006	4	2.5916e-05	0.00010149	0.098267	20	2	-0.20868	0.67905	0.73183	1	13749	1	-0.20868
THBS3	4	2.7255e-05	0.00010763	0.099246	21	4	-1.1854	0.99997	0.99997	1	19353	0	-1.1854
POLR3B	4	3.4218e-05	0.00013115	0.115437	22	4	-2.4648	0.99783	0.99783	1	19252	0	-2.4648
CCT7	4	3.7401e-05	0.00014138	0.117368	23	4	-2.0206	0.99494	0.99494	1	19169	0	-2.0206
GIT1	4	3.8376e-05	0.00014547	0.117368	24	4	-2.0506	0.98971	0.98968	1	19032	0	-2.0506
ZNRD1	4	4.3062e-05	0.00016541	0.126999	25	4	-1.0442	0.99996	0.99995	1	19352	0	-1.0442
RPL18	4	4.465e-05	0.00017052	0.126999	26	4	-2.4278	0.99801	0.99801	1	19260	0	-2.4278
EBNA1BP2	4	4.7232e-05	0.00018279	0.127475	27	4	-2.5831	0.99771	0.99772	1	19247	0	-2.5831
KANSL2	4	4.7917e-05	0.00018433	0.127475	28	4	-2.1735	0.99042	0.99042	1	19049	0	-2.1735
CCT6A	4	5.128e-05	0.00019915	0.130858	29	4	-1.7176	0.99995	0.99994	1	19350	0	-1.7176
RPL6	4	5.2261e-05	0.00020273	0.130858	30	3	-2.9674	0.79625	0.80521	1	15174	1	-2.9674
TP53	4	6.9106e-05	0.00027687	0.1694	31	4	-1.217	0.99698	0.997	1	19224	0	-1.217
TACR2	4	7.0483e-05	0.00027994	0.1694	32	3	-1.2288	0.97772	0.9779	1	18739	0	-1.2288
ROGDI	4	7.3915e-05	0.00029426	0.172667	33	2	-0.5936	0.22124	0.38068	1	7291	2	-0.5936
DICER1	4	7.7746e-05	0.00031113	0.175221	34	3	-0.56473	0.069215	0.16158	0.953439	3272	1	-0.56473
TAF15	4	8.0308e-05	0.00032315	0.175221	35	4	-1.6947	0.99992	0.99992	1	19349	0	-1.6947
CRCP	4	8.2395e-05	0.00032852	0.175221	36	4	-1.6806	0.99992	0.99991	1	19348	0	-1.6806
DMAP1	4	8.5486e-05	0.00034028	0.175221	37	4	-1.3851	0.99991	0.99991	1	19347	0	-1.3851
HCFC1	4	8.6934e-05	0.00034386	0.175221	38	3	-1.7418	0.86907	0.86894	1	16403	0	-1.7418
WDR44	4	0.00010001	0.00039857	0.195421	39	3	-2.5763	0.95847	0.95847	1	18276	0	-2.5763
HIST2H3D	4	0.00010107	0.00040368	0.195421	40	4	-2.0864	0.99322	0.99325	1	19127	0	-2.0864
POLR3E	4	0.00010576	0.00041646	0.196692	41	4	-2.2989	0.99989	0.99989	1	19346	0	-2.2989
FBL	4	0.00011425	0.00044714	0.206153	42	4	-1.9033	0.99989	0.99989	1	19345	0	-1.9033
ATP6V1B2	4	0.00011914	0.0004681	0.210799	43	4	-1.4717	0.99988	0.99989	1	19344	0	-1.4717
NFYC	4	0.00012685	0.00049878	0.218592	44	3	-2.0206	0.047614	0.1209	0.920708	2534	1	-2.0206
DUSP12	4	0.00012875	0.00050799	0.218592	45	4	-1.4521	0.99987	0.99988	1	19343	0	-1.4521
NFYB	4	0.0001341	0.00053304	0.220244	46	4	-1.6181	0.99987	0.99987	1	19342	0	-1.6181
RPL15	4	0.00013442	0.00053457	0.220244	47	4	-2.4066	0.99987	0.99987	1	19341	0	-2.4066
POLL	4	0.00014666	0.00058417	0.235664	48	4	-1.005	0.99985	0.99986	1	19340	0	-1.005
RSL1D1	4	0.0001581	0.00061945	0.244257	49	3	-1.0747	0.93844	0.93849	1	17855	0	-1.0747
DDX10	4	0.00016134	0.0006307	0.244257	50	4	-1.7024	0.99984	0.99984	1	19339	0	-1.7024
POU2F1	4	0.00017869	0.00068643	0.258283	51	4	-1.2003	0.99982	0.99982	1	19338	0	-1.2003
MITD1	4	0.0001814	0.00069359	0.258283	52	2	-0.30501	0.86273	0.86257	1	16285	0	-0.30501
SRGAP2B	4	0.00020936	0.00079227	0.284103	53	3	-1.26	0.80172	0.80936	1	15258	1	-1.26
RPL38	4	0.00021525	0.00081528	0.287039	54	4	-3.8575	0.99978	0.99978	1	19337	0	-3.8575
PEAK1	4	0.00022687	0.00085619	0.290863	55	3	-1.1208	0.94741	0.94744	1	18053	0	-1.1208
IFIT5	4	0.00024914	0.00092879	0.310089	56	4	-1.0477	0.99975	0.99975	1	19336	0	-1.0477
NOTCH2NL	3	0.00025557	0.00075137	0.274519	57	3	-1.9976	0.99488	0.99501	1	19168	0	-1.9976
FARSB	4	0.00026234	0.00097762	0.312423	58	4	-2.0859	0.99923	0.99923	1	19310	0	-2.0859
PPP1R12A	4	0.00026315	0.00097992	0.312423	59	4	-1.325	0.99974	0.99973	1	19335	0	-1.325
RPF1	4	0.00027313	0.0010162	0.312423	60	3	-1.3747	0.97944	0.97954	1	18775	0	-1.3747
POLR3A	4	0.00027465	0.0010229	0.312423	61	4	-2.1515	0.98592	0.98589	1	18925	0	-2.1515
SLC18A3	4	0.00027562	0.0010265	0.312423	62	4	-1.2892	0.99972	0.99972	1	19334	0	-1.2892
KRT73	4	0.00027774	0.0010326	0.312423	63	4	-1.0149	0.99972	0.99972	1	19333	0	-1.0149
RPLP1	4	0.00028517	0.0010561	0.314623	64	3	-1.8252	0.76218	0.78108	1	14692	1	-1.8252
USP50	3	0.00028791	0.00084545	0.290863	65	3	-1.6255	0.98707	0.9872	1	18959	0	-1.6255
PPRC1	4	0.0003078	0.0011456	0.332338	66	4	-1.515	0.9915	0.99153	1	19084	0	-1.515
RPLP2	4	0.00031234	0.0011599	0.332338	67	3	-1.9816	0.6063	0.69585	1	13024	1	-1.9816
PRPF39	4	0.00031456	0.0011671	0.332338	68	3	-1.5813	0.8993	0.8993	1	17023	0	-1.5813
HNRNPA2B1	4	0.00034558	0.0012714	0.356794	69	4	-0.90059	0.99965	0.99965	1	19332	0	-0.90059
TSSK4	4	0.00036432	0.0013419	0.371216	70	2	-0.91546	0.45638	0.60496	1	11317	2	-0.91546
PSMD11	4	0.00038129	0.0014058	0.381869	71	3	-4.4761	0.76113	0.78037	1	14680	1	-4.4761
RNASEK	4	0.00039427	0.0014529	0.381869	72	4	-1.0469	0.99961	0.9996	1	19330	0	-1.0469
CHRNA7	4	0.00039687	0.001459	0.381869	73	3	-1.4012	0.96869	0.96874	1	18490	0	-1.4012
DYDC1	4	0.00040242	0.0014754	0.381869	74	2	-0.84518	0.82597	0.82884	1	15643	1	-0.84518
STRC	4	0.0004063	0.0014938	0.381869	75	4	-0.83717	0.99959	0.99959	1	19329	0	-0.83717
AGO1	4	0.00041169	0.0015127	0.381869	76	3	-1.6858	0.92576	0.92593	1	17558	0	-1.6858
OR5B12	4	0.00042153	0.0015434	0.381869	77	2	-0.93749	0.91655	0.91663	1	17370	0	-0.93749
RPLP0	4	0.00042789	0.0015674	0.381869	78	4	-1.7503	0.99886	0.99884	1	19294	0	-1.7503
DDHD2	4	0.00043025	0.0015736	0.381869	79	4	-1.1938	0.99957	0.99957	1	19328	0	-1.1938
RPL31	4	0.00043211	0.0015776	0.381869	80	4	-1.6118	0.99957	0.99957	1	19327	0	-1.6118
C16orf72	4	0.0004405	0.0016116	0.382438	81	2	-0.78659	0.59705	0.69165	1	12937	1	-0.78659
DDX46	4	0.00044515	0.0016329	0.382438	82	4	-0.89696	0.99955	0.99955	1	19326	0	-0.89696
RPL13A	4	0.00046354	0.0017075	0.382438	83	4	-3.3332	0.99954	0.99954	1	19325	0	-3.3332
RUFY2	4	0.00047058	0.0017377	0.382438	84	4	-1.5646	0.99895	0.99894	1	19298	0	-1.5646
RNF135	4	0.00048266	0.0017811	0.382438	85	4	-1.072	0.99952	0.99952	1	19324	0	-1.072
AKAP14	4	0.00048752	0.0017934	0.382438	86	3	-1.5045	0.74038	0.76697	1	14422	1	-1.5045
EXOSC9	4	0.00049716	0.0018313	0.382438	87	4	-0.96524	0.9995	0.9995	1	19323	0	-0.96524
FGF8	4	0.00049785	0.0018328	0.382438	88	4	-1.0397	0.9995	0.9995	1	19322	0	-1.0397
CDAN1	4	0.00049955	0.0018389	0.382438	89	3	-1.16	0.94428	0.94435	1	17978	0	-1.16
ALOX5AP	4	0.00050428	0.0018538	0.382438	90	4	-0.92364	0.9995	0.9995	1	19321	0	-0.92364
FRMD6	4	0.00050466	0.0018553	0.382438	91	3	-1.3451	0.97529	0.97546	1	18656	0	-1.3451
BBIP1	4	0.00050676	0.0018609	0.382438	92	3	-1.5165	0.95873	0.95874	1	18282	0	-1.5165
PSMD4	4	0.00050804	0.0018645	0.382438	93	4	-4.5775	0.99949	0.99949	1	19320	0	-4.5775
ANO6	4	0.0005102	0.0018686	0.382438	94	4	-1.6305	0.98774	0.98773	1	18973	0	-1.6305
NACA	4	0.00051936	0.001909	0.382438	95	4	-1.7127	0.98969	0.98966	1	19031	0	-1.7127
C9orf114	4	0.00052366	0.0019258	0.382438	96	2	-1.1546	0.57208	0.68049	1	12712	1	-1.1546
KMT2D	4	0.00052806	0.0019397	0.382438	97	4	-1.2473	0.99947	0.99948	1	19319	0	-1.2473
PML	4	0.00053586	0.0019693	0.382438	98	4	-0.99524	0.99946	0.99947	1	19318	0	-0.99524
PGM1	4	0.00054101	0.0019857	0.382438	99	2	-0.84464	0.37227	0.52447	1	9868	1	-0.84464
TTBK2	4	0.00054247	0.0019898	0.382438	100	4	-2.2135	0.99813	0.99812	1	19263	0	-2.2135
CD22	4	0.00054413	0.0019954	0.382438	101	1	0.65648	0.023742	0.073792	0.871514	1638	3	0.65648
TAF1	4	0.00055274	0.0020271	0.382438	102	3	-1.1261	0.54428	0.66888	1	12479	1	-1.1261
GGNBP2	4	0.00055492	0.0020342	0.382438	103	4	-1.1735	0.99945	0.99945	1	19317	0	-1.1735
DKC1	4	0.00058073	0.0021401	0.390914	104	4	-1.1154	0.98036	0.9804	1	18796	0	-1.1154
EIF4G2	4	0.00059594	0.0021851	0.390914	105	3	-0.73279	0.97522	0.97539	1	18653	0	-0.73279
WDR3	4	0.00059627	0.0021856	0.390914	106	3	-1.3154	0.87729	0.87721	1	16561	0	-1.3154
ERH	4	0.00060087	0.0022055	0.390914	107	3	-1.6652	0.82783	0.83043	1	15667	1	-1.6652
SMIM15	4	0.00060703	0.002227	0.390914	108	2	-0.6603	0.26596	0.42323	1	8057	2	-0.6603
ADCY8	4	0.00060857	0.0022331	0.390914	109	2	-0.79252	0.040825	0.10778	0.913746	2281	1	-0.79252
CRLF3	4	0.00060908	0.0022352	0.390914	110	4	-1.7273	0.99939	0.9994	1	19316	0	-1.7273
MPC1L	4	0.00061943	0.0022746	0.390914	111	3	-1.1734	0.37895	0.53084	1	9986	1	-1.1734
RPF2	4	0.0006198	0.0022756	0.390914	112	4	-1.2824	0.99938	0.99939	1	19315	0	-1.2824
GCHFR	4	0.00062099	0.0022812	0.390914	113	2	-1.2458	0.7487	0.77226	1	14518	1	-1.2458
RFWD2	4	0.00064118	0.0023456	0.39557	114	4	-1.3891	0.99113	0.99115	1	19070	0	-1.3891
AQP9	4	0.00064565	0.002362	0.39557	115	3	-1.2027	0.17764	0.33916	0.999546	6558	1	-1.2027
ARHGEF4	4	0.00064775	0.0023697	0.39557	116	4	-1.0489	0.99445	0.99447	1	19158	0	-1.0489
WDR74	4	0.00065918	0.002408	0.398536	117	4	-1.3915	0.99474	0.99475	1	19166	0	-1.3915
DBF4B	4	0.00066648	0.0024336	0.39891	118	4	-1.1988	0.98875	0.98874	1	19006	0	-1.1988
ETS1	4	0.00067142	0.0024515	0.39891	119	4	-1.5255	0.99933	0.99934	1	19314	0	-1.5255
LRIG2	4	0.00068011	0.0024862	0.399845	120	4	-1	0.99932	0.99933	1	19313	0	-1
EIF3I	4	0.00068331	0.0024985	0.399845	121	4	-1.6816	0.99484	0.99484	1	19167	0	-1.6816
RPL19	4	0.00069853	0.0025527	0.40517	122	3	-2.4117	0.91157	0.91156	1	17266	0	-2.4117
PBXIP1	4	0.00070706	0.0025865	0.407188	123	3	-1.9298	0.96606	0.96611	1	18433	0	-1.9298
SRCAP	4	0.0007277	0.0026565	0.411121	124	4	-2.2246	0.99498	0.99498	1	19171	0	-2.2246
CACNB1	4	0.00072988	0.0026662	0.411121	125	4	-0.93696	0.99927	0.99927	1	19312	0	-0.93696
FBXL7	4	0.00074857	0.0027276	0.411121	126	3	-0.88587	0.97213	0.97226	1	18569	0	-0.88587
LCE6A	4	0.00075028	0.0027337	0.411121	127	3	-1.6519	0.9775	0.97768	1	18733	0	-1.6519
PLA2G4F	4	0.00075129	0.0027388	0.411121	128	4	-0.78812	0.99925	0.99925	1	19311	0	-0.78812
MMP28	4	0.00075136	0.0027388	0.411121	129	3	-1.0032	0.55378	0.67279	1	12568	1	-1.0032
TJP1	4	0.00076364	0.0027843	0.411429	130	3	-1.4998	0.86361	0.86345	1	16311	0	-1.4998
FBN1	4	0.00078142	0.0028447	0.411429	131	4	-1.012	0.9885	0.9885	1	18996	0	-1.012
NARS	4	0.00078331	0.0028488	0.411429	132	4	-1.892	0.99922	0.99921	1	19309	0	-1.892
CON230	4	0.00078382	0.0028508	0.411429	133	4	-1.296	0.99834	0.99832	1	19272	0	-1.296
MGEA5	4	0.00079208	0.0028753	0.411429	134	4	-1.0534	0.99921	0.99921	1	19308	0	-1.0534
ADAMTS4	4	0.00079969	0.002904	0.411429	135	3	-1.3238	0.84699	0.84731	1	15992	1	-1.3238
C1orf174	4	0.00080316	0.0029168	0.411429	136	2	-0.45838	0.2763	0.43297	1	8236	1	-0.45838
MKRN3	4	0.00080486	0.0029219	0.411429	137	3	-1.1994	0.96811	0.96815	1	18473	0	-1.1994
PPIP5K1	4	0.00080963	0.0029321	0.411429	138	3	-1.5358	0.95675	0.95673	1	18245	0	-1.5358
GNL3	4	0.00083477	0.0030236	0.421219	139	4	-1.2588	0.99917	0.99916	1	19307	0	-1.2588
UBTF	4	0.00084739	0.0030753	0.425354	140	3	-1.6997	0.89653	0.89649	1	16967	0	-1.6997
GRXCR2	4	0.00085935	0.0031162	0.427954	141	4	-1.544	0.99288	0.9929	1	19120	0	-1.544
ATP6V0B	4	0.00086857	0.0031515	0.429696	142	4	-1.5826	0.99814	0.99813	1	19265	0	-1.5826
MCRS1	4	0.0008773	0.0031903	0.429696	143	4	-1.8573	0.99575	0.99573	1	19196	0	-1.8573
NVL	4	0.0008784	0.0031954	0.429696	144	3	-1.7785	0.90168	0.90171	1	17072	0	-1.7785
LRP1	4	0.00089393	0.003243	0.433083	145	4	-0.78581	0.99911	0.9991	1	19306	0	-0.78581
ELK3	4	0.00090781	0.0032823	0.435338	146	4	-0.85746	0.99909	0.99909	1	19305	0	-0.85746
PAK1IP1	4	0.00092117	0.0033365	0.439516	147	4	-1.3929	0.99908	0.99907	1	19304	0	-1.3929
BMF	4	0.00095389	0.0034521	0.451425	148	4	-1.3738	0.99432	0.99434	1	19156	0	-1.3738
FRMD5	4	0.00095855	0.0034736	0.451425	149	3	-0.99668	0.93541	0.93548	1	17780	0	-0.99668
LUM	4	0.00097236	0.0035206	0.454488	150	4	-0.90496	0.99903	0.99902	1	19303	0	-0.90496
USF1	4	0.00098555	0.0035631	0.456372	151	4	-1.3	0.99901	0.99901	1	19302	0	-1.3
WNT3A	4	0.00099888	0.0036147	0.456372	152	4	-0.83995	0.999	0.99899	1	19301	0	-0.83995
RBM28	4	0.0010069	0.0036418	0.456372	153	2	-0.81545	0.89906	0.89903	1	17019	0	-0.81545
RPL37A	4	0.0010099	0.0036525	0.456372	154	3	-1.9112	0.040072	0.10632	0.911115	2257	1	-1.9112
MTRF1	4	0.0010103	0.003653	0.456372	155	1	0.3059	0.12493	0.25965	0.982352	5112	2	0.3059
CCT4	4	0.0010226	0.0036975	0.457306	156	4	-1.9293	0.98243	0.98242	1	18848	0	-1.9293
ZNF205	4	0.0010245	0.0037078	0.457306	157	4	-0.79425	0.99898	0.99896	1	19300	0	-0.79425
ZFAT	4	0.0010384	0.0037584	0.460615	158	3	-1.2058	0.77472	0.78963	1	14870	1	-1.2058
RPL36	4	0.0010458	0.0037947	0.46214	159	3	-2.2598	0.9643	0.96435	1	18391	0	-2.2598
SLAMF1	4	0.0010578	0.0038387	0.464573	160	4	-1.3193	0.99894	0.99893	1	19297	0	-1.3193
ZBED3	4	0.0010643	0.0038632	0.464639	161	3	-1.1967	0.58375	0.68567	1	12826	1	-1.1967
ERBB2	4	0.0010737	0.0038964	0.465497	162	4	-0.96145	0.99893	0.99891	1	19296	0	-0.96145
FBXL20	4	0.0010835	0.0039348	0.465497	163	4	-1.2744	0.9929	0.99292	1	19121	0	-1.2744
HSPA6	4	0.0010855	0.0039424	0.465497	164	4	-2.0756	0.9915	0.99153	1	19085	0	-2.0756
C10orf120	4	0.0010979	0.0039869	0.466629	165	2	-0.67	0.92642	0.9266	1	17576	0	-0.67
SPRR2G	4	0.001102	0.0040002	0.466629	166	3	-1.6064	0.95502	0.95501	1	18216	0	-1.6064
SUDS3	4	0.0011139	0.0040432	0.467822	167	4	-0.82644	0.99782	0.99782	1	19250	0	-0.82644
RPL3	4	0.001127	0.0040831	0.467822	168	3	-2.0919	0.37088	0.52316	1	9846	1	-2.0919
RPL11	4	0.0011375	0.0041178	0.467822	169	4	-2.7807	0.99886	0.99884	1	19295	0	-2.7807
MAMDC2	4	0.0011501	0.0041659	0.467822	170	4	-1.3717	0.99766	0.99766	1	19246	0	-1.3717
SYCE1	4	0.0011559	0.0041889	0.467822	171	4	-0.87401	0.99884	0.99883	1	19293	0	-0.87401
NBPF20	4	0.0011565	0.0041899	0.467822	172	4	-3.677	0.98041	0.98045	1	18798	0	-3.677
CON080	4	0.0011586	0.0041961	0.467822	173	3	-1.2419	0.57754	0.68289	1	12757	1	-1.2419
TCP1	4	0.0011603	0.0042037	0.467822	174	4	-1.6616	0.99427	0.9943	1	19153	0	-1.6616
MICU1	4	0.0011851	0.0042866	0.471625	175	4	-1.1281	0.99881	0.9988	1	19292	0	-1.1281
ANXA11	4	0.0011937	0.0043167	0.471625	176	4	-1.0281	0.99881	0.99879	1	19291	0	-1.0281
UFC1	4	0.0011951	0.0043198	0.471625	177	4	-1.0317	0.9988	0.99879	1	19290	0	-1.0317
CON168	4	0.0012008	0.0043479	0.471625	178	3	-1.1713	0.97902	0.97913	1	18766	0	-1.1713
PKM	4	0.0012049	0.0043597	0.471625	179	4	-1.2376	0.99859	0.99855	1	19281	0	-1.2376
EPYC	4	0.0012148	0.0043919	0.47247	180	4	-1.1535	0.99879	0.99877	1	19289	0	-1.1535
TDRKH	4	0.0012318	0.0044527	0.47386	181	3	-1.0446	0.37022	0.52251	1	9836	1	-1.0446
DPYSL2	4	0.0012325	0.0044538	0.47386	182	4	-0.9442	0.99877	0.99875	1	19287	0	-0.9442
UTP15	4	0.0012393	0.0044809	0.474138	183	4	-2.0274	0.99876	0.99874	1	19286	0	-2.0274
NBPF14	4	0.0012537	0.0045228	0.474311	184	3	-2.9293	0.23307	0.39193	1	7503	1	-2.9293
FAM25A	4	0.0012559	0.0045315	0.474311	185	4	-1.0275	0.98485	0.98482	1	18901	0	-1.0275
XKR5	4	0.0012624	0.004557	0.474422	186	3	-1.1037	0.41111	0.56162	1	10545	1	-1.1037
NUDT13	4	0.001277	0.0046077	0.476854	187	3	-1.0279	0.7751	0.78989	1	14874	1	-1.0279
KRTAP4-4	4	0.001283	0.0046296	0.476854	188	4	-1.2668	0.99872	0.9987	1	19285	0	-1.2668
U2AF2	4	0.0012911	0.0046573	0.47716	189	3	-1.4386	0.79683	0.80567	1	15183	1	-1.4386
FNDC9	4	0.0013081	0.0047176	0.480797	190	3	-1.3744	0.61915	0.70188	1	13135	1	-1.3744
NCKAP5L	4	0.0013211	0.004758	0.482375	191	4	-1.4088	0.98826	0.98826	1	18984	0	-1.4088
RBM19	4	0.0013329	0.0047979	0.483885	192	4	-1.0147	0.99867	0.99863	1	19284	0	-1.0147
TAF3	4	0.0013483	0.00485	0.484102	193	4	-1.2725	0.99865	0.99861	1	19283	0	-1.2725
TMEM168	4	0.0013483	0.00485	0.484102	194	4	-0.84955	0.99865	0.99861	1	19282	0	-0.84955
CALM1	4	0.0013887	0.004986	0.493862	195	3	-1.1776	0.079974	0.18127	0.961837	3632	1	-1.1776
CAMK2G	4	0.0013917	0.0049988	0.493862	196	3	-1.1327	0.30076	0.45626	1	8643	1	-1.1327
AFG3L2	4	0.0014072	0.005052	0.496411	197	3	-1.3376	0.36216	0.51483	1	9694	1	-1.3376
YY1AP1	4	0.0014132	0.0050776	0.496411	198	3	-1.4443	0.83937	0.84044	1	15866	1	-1.4443
KANSL3	4	0.0014246	0.0051139	0.496411	199	4	-1.2405	0.99837	0.99836	1	19274	0	-1.2405
POLR1A	4	0.0014282	0.0051272	0.496411	200	4	-1.2005	0.99791	0.99791	1	19256	0	-1.2005
C17orf78	4	0.001464	0.0052483	0.504733	201	4	-0.78337	0.99854	0.9985	1	19280	0	-0.78337
KIAA1107	4	0.0014764	0.0052887	0.504733	202	3	-0.55578	0.76599	0.78362	1	14741	1	-0.55578
NOP56	4	0.0014847	0.0053148	0.504733	203	3	-1.9161	0.93824	0.93828	1	17850	0	-1.9161
PARP6	4	0.0014884	0.0053266	0.504733	204	3	-0.90634	0.97344	0.97358	1	18607	0	-0.90634
NLE1	4	0.0014924	0.0053434	0.504733	205	3	-1.4185	0.97714	0.97733	1	18725	0	-1.4185
UMODL1	4	0.0015052	0.0053884	0.506513	206	2	-0.84264	0.58362	0.68561	1	12822	1	-0.84264
ADAM18	4	0.0015315	0.0054881	0.510183	207	4	-1.0378	0.99847	0.99844	1	19279	0	-1.0378
AP4M1	4	0.0015428	0.0055198	0.510183	208	4	-0.84132	0.99846	0.99843	1	19278	0	-0.84132
TGFB3	4	0.001544	0.005525	0.510183	209	3	-1.7295	0.95926	0.95927	1	18290	0	-1.7295
NOL6	4	0.0015489	0.0055423	0.510183	210	2	-1.008	0.055187	0.13543	0.936794	2798	2	-1.008
URB1	4	0.0015538	0.0055592	0.510183	211	3	-1.3293	0.29957	0.45513	1	8627	1	-1.3293
LY6G6D	4	0.0015769	0.0056405	0.513323	212	4	-1.3509	0.99842	0.9984	1	19277	0	-1.3509
PSG9	4	0.0015799	0.0056507	0.513323	213	3	-0.82014	0.94624	0.94624	1	18021	0	-0.82014
SEC23IP	4	0.0015866	0.0056773	0.513323	214	3	-1.2356	0.78745	0.79874	1	15043	1	-1.2356
CKS2	4	0.0016007	0.0057285	0.513323	215	2	-0.72474	0.95109	0.95112	1	18122	0	-0.72474
TNFAIP1	4	0.0016034	0.0057397	0.513323	216	4	-1.0636	0.9984	0.99838	1	19276	0	-1.0636
ATL2	4	0.0016069	0.0057525	0.513323	217	3	-1.4033	0.80223	0.80974	1	15264	1	-1.4033
NIPA2	4	0.0016242	0.0058169	0.51638	218	4	-1.3372	0.99838	0.99836	1	19275	0	-1.3372
ASXL2	4	0.0016317	0.0058471	0.51638	219	2	-0.29069	0.091122	0.20134	0.961837	4026	2	-0.29069
KCNMB1	4	0.0016568	0.0059263	0.51638	220	4	-0.94339	0.99834	0.99832	1	19273	0	-0.94339
SV2B	4	0.001673	0.005979	0.51638	221	4	-1.0723	0.99833	0.99831	1	19271	0	-1.0723
GDPD3	4	0.001682	0.0060127	0.51638	222	4	-1.5521	0.99504	0.99505	1	19172	0	-1.5521
EHD4	4	0.0016835	0.0060168	0.51638	223	2	-0.30073	0.86607	0.86592	1	16349	0	-0.30073
COA3	4	0.0016911	0.0060439	0.51638	224	4	-0.8461	0.99831	0.99829	1	19270	0	-0.8461
PHGDH	4	0.0016993	0.0060767	0.51638	225	4	-0.89063	0.9983	0.99829	1	19269	0	-0.89063
MAP2K5	4	0.0017005	0.0060807	0.51638	226	3	-1.3515	0.79106	0.80137	1	15105	1	-1.3515
RPP30	4	0.001703	0.0060864	0.51638	227	4	-1.0739	0.9983	0.99829	1	19268	0	-1.0739
URB2	4	0.0017099	0.0061089	0.51638	228	3	-1.3394	0.43414	0.58368	1	10937	1	-1.3394
C2orf61	4	0.0017124	0.0061196	0.51638	229	3	-1.19	0.72224	0.75604	1	14199	1	-1.19
STH	4	0.0017172	0.0061334	0.51638	230	4	-0.97584	0.99828	0.99827	1	19267	0	-0.97584
NDST4	4	0.0017324	0.0061856	0.517177	231	2	-0.34154	0.073579	0.16958	0.961096	3407	2	-0.34154
WDR55	4	0.0017353	0.0061963	0.517177	232	3	-1.2734	0.94535	0.94533	1	18002	0	-1.2734
SKIDA1	4	0.0017739	0.0063323	0.526261	233	3	-1.7339	0.56031	0.67551	1	12613	1	-1.7339
HOPX	4	0.0017909	0.0063891	0.528709	234	4	-1.5018	0.99821	0.9982	1	19266	0	-1.5018
ASB7	4	0.0018153	0.0064601	0.532315	235	3	-1.1712	0.96557	0.96559	1	18423	0	-1.1712
PPP2R4	4	0.0018312	0.006523	0.533385	236	4	-0.99102	0.98535	0.98532	1	18912	0	-0.99102
RIT1	4	0.001833	0.0065297	0.533385	237	3	-1.3183	0.95871	0.95873	1	18280	0	-1.3183
DIRAS2	4	0.0018388	0.0065558	0.533385	238	2	-0.44943	0.041604	0.1093	0.914468	2307	1	-0.44943
MDH2	4	0.0018633	0.0066478	0.53861	239	4	-1.1239	0.99814	0.99813	1	19264	0	-1.1239
HNRNPA3	4	0.0018799	0.0067076	0.54032	240	3	-1.2216	0.90861	0.90861	1	17204	0	-1.2216
PPHLN1	4	0.0018876	0.0067398	0.54032	241	3	-1.3145	0.97453	0.97467	1	18630	0	-1.3145
ZFYVE19	4	0.0018905	0.0067526	0.54032	242	4	-0.75599	0.99423	0.99426	1	19152	0	-0.75599
PLEKHG6	4	0.0019042	0.0068027	0.542089	243	2	-0.62343	0.24607	0.40424	1	7724	1	-0.62343
PKLR	4	0.0019302	0.0068968	0.546092	244	4	-1.1535	0.99807	0.99807	1	19262	0	-1.1535
SGMS1	4	0.0019426	0.0069372	0.546092	245	4	-0.85547	0.99806	0.99805	1	19261	0	-0.85547
SKA3	4	0.001946	0.0069489	0.546092	246	3	-1.5777	0.83902	0.84012	1	15856	1	-1.5777
OR1K1	4	0.0019525	0.006973	0.546092	247	3	-1.0051	0.896	0.89597	1	16955	0	-1.0051
C1orf131	4	0.0019589	0.0069939	0.546092	248	3	-1.319	0.75015	0.77318	1	14538	1	-1.319
RPL7A	4	0.0019889	0.0071054	0.549663	249	2	-0.90667	0.58179	0.6848	1	12805	1	-0.90667
HSPB3	4	0.0019916	0.0071167	0.549663	250	3	-1.0171	0.84135	0.84217	1	15902	1	-1.0171
AACS	4	0.001994	0.0071248	0.549663	251	2	-0.36203	0.39843	0.54941	1	10311	2	-0.36203
CALCRL	4	0.0020027	0.007155	0.54977	252	3	-0.8871	0.42163	0.57166	1	10722	1	-0.8871
C2orf78	4	0.0020138	0.007202	0.54977	253	2	-0.53402	0.44523	0.59422	1	11140	2	-0.53402
RPL5	4	0.002022	0.0072261	0.54977	254	4	-1.8011	0.99798	0.99798	1	19259	0	-1.8011
HNRNPH3	4	0.0020283	0.0072506	0.54977	255	4	-1.2151	0.99726	0.99725	1	19230	0	-1.2151
PCDHA11	4	0.0020428	0.0073069	0.54977	256	4	-0.69503	0.99796	0.99796	1	19258	0	-0.69503
GYG2	4	0.0020458	0.0073196	0.54977	257	2	0.11123	0.31734	0.47208	1	8926	2	0.11123
DMTF1	4	0.0020482	0.0073263	0.54977	258	3	-1.162	0.3441	0.49755	1	9382	1	-1.162
UBE2O	4	0.0020635	0.007383	0.54977	259	3	-1.273	0.84542	0.84584	1	15973	1	-1.273
MTMR10	4	0.0020697	0.0074076	0.54977	260	3	-1.2284	0.97154	0.97166	1	18554	0	-1.2284
TRPC7	4	0.0020702	0.0074101	0.54977	261	3	-1.3056	0.93566	0.93571	1	17785	0	-1.3056
BYSL	4	0.0020819	0.0074429	0.550091	262	4	-0.72465	0.99792	0.99792	1	19257	0	-0.72465
FAM212B	4	0.0021098	0.0075456	0.552129	263	3	-1.2529	0.071424	0.16566	0.958421	3341	1	-1.2529
GORASP2	4	0.0021176	0.0075753	0.552129	264	4	-0.85328	0.98245	0.98243	1	18850	0	-0.85328
YY1	4	0.0021179	0.0075758	0.552129	265	4	-1.61	0.98355	0.9835	1	18868	0	-1.61
C15orf41	4	0.0021196	0.0075845	0.552129	266	4	-0.67322	0.99788	0.99788	1	19255	0	-0.67322
KRT10	4	0.0021365	0.0076448	0.552714	267	4	-0.73213	0.99786	0.99786	1	19254	0	-0.73213
NUDT4	4	0.0021464	0.0076883	0.552714	268	3	-1.9007	0.91055	0.91053	1	17243	0	-1.9007
RIC1	4	0.0021493	0.0076985	0.552714	269	2	-0.32322	0.19739	0.35791	1	6884	2	-0.32322
MDN1	4	0.0021522	0.0077067	0.552714	270	3	-1.5591	0.84182	0.8426	1	15911	1	-1.5591
IKZF3	4	0.0021694	0.0077696	0.553079	271	3	-0.92023	0.97127	0.97137	1	18549	0	-0.92023
LRRC72	4	0.0021754	0.007786	0.553079	272	4	-1.0193	0.99782	0.99783	1	19251	0	-1.0193
MAPT	4	0.0021805	0.0078054	0.553079	273	4	-1.0755	0.98868	0.98868	1	19004	0	-1.0755
LYSMD1	4	0.0022011	0.0078806	0.553079	274	3	-1.1865	0.5353	0.66521	1	12423	1	-1.1865
BLOC1S2	4	0.0022041	0.0078903	0.553079	275	2	-1.0845	0.4988	0.64618	1	12080	2	-1.0845
SLC30A7	4	0.0022064	0.0078969	0.553079	276	4	-0.81881	0.99779	0.9978	1	19249	0	-0.81881
ARHGAP19	4	0.0022099	0.0079117	0.553079	277	2	-0.72316	0.45693	0.60552	1	11323	2	-0.72316
KLF13	4	0.0022362	0.0080191	0.557116	278	4	-1.4625	0.9908	0.99079	1	19058	0	-1.4625
NSA2	4	0.002245	0.0080478	0.557116	279	4	-1.6085	0.99665	0.99668	1	19217	0	-1.6085
KRT85	4	0.0022516	0.0080738	0.557116	280	4	-0.87991	0.99775	0.99776	1	19248	0	-0.87991
ITGAM	4	0.0022548	0.0080846	0.557116	281	3	-1.7512	0.69282	0.73929	1	13888	1	-1.7512
SBNO1	4	0.0022862	0.0081878	0.559269	282	4	-1.3029	0.99342	0.99345	1	19133	0	-1.3029
TARS2	4	0.0022916	0.0082063	0.559269	283	3	-1.2429	0.47989	0.62777	1	11758	1	-1.2429
AQP10	4	0.0023045	0.0082584	0.559269	284	3	-0.86292	0.76387	0.78219	1	14715	1	-0.86292
S100A2	4	0.0023111	0.008284	0.559269	285	3	-1.5693	0.95959	0.95959	1	18297	0	-1.5693
KTN1	4	0.0023183	0.0083054	0.559269	286	3	-0.92076	0.63566	0.70971	1	13294	1	-0.92076
JTB	4	0.0023188	0.008308	0.559269	287	2	-0.60119	0.37271	0.52491	1	9875	2	-0.60119
CADM3	4	0.0023247	0.0083336	0.559269	288	4	-0.94019	0.9946	0.99463	1	19160	0	-0.94019
HYPK	4	0.0023297	0.0083469	0.559269	289	3	-1.2072	0.9776	0.97777	1	18737	0	-1.2072
NKIRAS2	4	0.0023606	0.0084461	0.563964	290	4	-0.68081	0.99764	0.99764	1	19245	0	-0.68081
NFX1	4	0.0024048	0.0085979	0.567349	291	4	-1.0836	0.9976	0.99758	1	19244	0	-1.0836
USP34	4	0.002408	0.0086087	0.567349	292	3	-0.91226	0.65851	0.72113	1	13529	1	-0.91226
ALOXE3	4	0.0024338	0.0087053	0.567349	293	4	-1.2231	0.98939	0.98938	1	19024	0	-1.2231
EXOC4	4	0.0024513	0.0087656	0.567349	294	4	-0.74705	0.99755	0.99754	1	19243	0	-0.74705
AKNA	4	0.0024515	0.0087667	0.567349	295	3	-0.9369	0.58873	0.68788	1	12870	1	-0.9369
HAS3	4	0.0024598	0.0087994	0.567349	296	1	-0.012973	0.40373	0.55451	1	10400	2	-0.012973
BOD1L2	4	0.002461	0.0088019	0.567349	297	4	-0.82162	0.99754	0.99753	1	19242	0	-0.82162
OR6N2	4	0.0024633	0.008805	0.567349	298	4	-1.1718	0.99754	0.99753	1	19241	0	-1.1718
GUCY1A2	4	0.0024697	0.0088293	0.567349	299	4	-1.5285	0.98586	0.98582	1	18923	0	-1.5285
GLMP	4	0.0024742	0.0088428	0.567349	300	4	-1.3791	0.99753	0.99751	1	19240	0	-1.3791
METAP1D	4	0.0024768	0.00885	0.567349	301	4	-0.97745	0.99752	0.99751	1	19239	0	-0.97745
NTRK1	4	0.0024852	0.0088843	0.567349	302	2	-0.67579	0.95949	0.9595	1	18296	0	-0.67579
LIMA1	4	0.0024864	0.0088883	0.567349	303	3	-1.4199	0.60899	0.69709	1	13043	1	-1.4199
EMC9	4	0.0024962	0.0089226	0.567349	304	3	-0.95899	0.92661	0.9268	1	17582	0	-0.95899
SSU72	4	0.0025074	0.0089528	0.567349	305	4	-0.84362	0.99749	0.99748	1	19238	0	-0.84362
SCAMP5	4	0.0025115	0.0089656	0.567349	306	1	-0.014192	0.85311	0.8531	1	16091	1	-0.014192
RAE1	4	0.0025254	0.0090111	0.568372	307	3	-1.2935	0.97204	0.97217	1	18565	0	-1.2935
KRT32	4	0.0025431	0.0090693	0.56918	308	3	-1.3224	0.70867	0.74807	1	14051	1	-1.3224
MYADM	4	0.0025607	0.0091292	0.56918	309	3	-1.2167	0.79774	0.80634	1	15200	1	-1.2167
NDUFB7	4	0.0025632	0.0091353	0.56918	310	2	-0.25948	0.28209	0.43854	1	8323	2	-0.25948
CCDC65	4	0.0025645	0.0091414	0.56918	311	4	-0.77214	0.99744	0.99742	1	19237	0	-0.77214
ATP9B	4	0.0026098	0.0092959	0.575232	312	2	-0.6657	0.46737	0.61554	1	11522	2	-0.6657
PBX1	4	0.002615	0.0093102	0.575232	313	2	-0.052534	0.30137	0.45683	1	8652	2	-0.052534
CON211	4	0.0026375	0.0093818	0.575232	314	3	-1.3003	0.94675	0.94677	1	18035	0	-1.3003
COQ10A	4	0.002647	0.0094129	0.575232	315	4	-0.86139	0.99735	0.99734	1	19236	0	-0.86139
PUS1	4	0.002651	0.0094247	0.575232	316	3	-0.84181	0.38374	0.53538	1	10060	1	-0.84181
ZNF551	4	0.0026667	0.0094682	0.575232	317	2	-0.35631	0.75026	0.77326	1	14541	1	-0.35631
ATP1A4	4	0.0026713	0.0094825	0.575232	318	3	-0.93935	0.47156	0.61965	1	11601	1	-0.93935
RGS2	4	0.0026732	0.0094876	0.575232	319	2	-0.82962	0.70877	0.74812	1	14054	1	-0.82962
NMD3	4	0.0026786	0.009506	0.575232	320	4	-0.89621	0.99732	0.99731	1	19235	0	-0.89621
RNF40	4	0.0026915	0.0095515	0.576185	321	4	-1.2705	0.99731	0.9973	1	19234	0	-1.2705
PCBD1	4	0.0027124	0.0096246	0.576473	322	4	-0.69431	0.99729	0.99727	1	19233	0	-0.69431
NPR1	4	0.0027142	0.0096303	0.576473	323	4	-0.7106	0.99729	0.99727	1	19232	0	-0.7106
CR1L	4	0.0027184	0.0096456	0.576473	324	3	-0.53632	0.52251	0.66022	1	12332	1	-0.53632
GOLGA8K	4	0.0027296	0.0096788	0.576679	325	4	-1.0311	0.99727	0.99726	1	19231	0	-1.0311
XPO7	4	0.0027595	0.0097882	0.580631	326	4	-1.2362	0.9944	0.99442	1	19157	0	-1.2362
PTGES3L-AARSD1	4	0.0027641	0.0098051	0.580631	327	3	-1.384	0.97567	0.97584	1	18673	0	-1.384
PDZD9	4	0.0028219	0.010008	0.590814	328	1	0.50671	0.14891	0.29943	0.990044	5843	2	0.50671
STARD3	4	0.0028448	0.010087	0.592334	329	3	-1.3234	0.95565	0.95566	1	18223	0	-1.3234
SERINC4	4	0.0028485	0.010095	0.592334	330	4	-0.6643	0.99715	0.99716	1	19229	0	-0.6643
IL22RA2	4	0.0028703	0.010177	0.594164	331	4	-0.81888	0.99713	0.99713	1	19228	0	-0.81888
FBXO47	4	0.0028736	0.010187	0.594164	332	3	-0.86032	0.19826	0.35872	1	6899	1	-0.86032
SLC38A10	4	0.0028832	0.010221	0.594372	333	4	-0.97626	0.99712	0.99713	1	19227	0	-0.97626
NDUFB8	4	0.0029117	0.010313	0.597898	334	4	-0.89495	0.99709	0.9971	1	19226	0	-0.89495
FCRLB	4	0.0029257	0.010359	0.598342	335	4	-0.80951	0.99707	0.99709	1	19225	0	-0.80951
HCRTR1	4	0.0029376	0.010409	0.598342	336	2	-0.90788	0.72498	0.75766	1	14239	1	-0.90788
PRPF40B	4	0.0029644	0.010494	0.598342	337	3	-1.2603	0.54956	0.67104	1	12530	1	-1.2603
MIEF2	4	0.0029669	0.010501	0.598342	338	3	-1.1889	0.62335	0.70387	1	13179	1	-1.1889
MPHOSPH10	4	0.0029677	0.010506	0.598342	339	3	-1.4013	0.96937	0.9694	1	18507	0	-1.4013
TAOK1	4	0.002977	0.010534	0.598342	340	3	-0.66325	0.59246	0.68957	1	12893	1	-0.66325
HRNR	4	0.0029777	0.010537	0.598342	341	2	-0.71256	0.91178	0.91177	1	17274	0	-0.71256
KRT16	4	0.0030013	0.010625	0.600522	342	3	-1.0296	0.79029	0.8008	1	15090	1	-1.0296
SNAPC5	4	0.0030287	0.010709	0.600522	343	2	-0.89063	0.93195	0.93204	1	17711	0	-0.89063
ZNF148	4	0.0030317	0.010716	0.600522	344	4	-1.0575	0.99525	0.99524	1	19179	0	-1.0575
DCTN2	4	0.0030384	0.010738	0.600522	345	4	-1.4747	0.99696	0.99698	1	19223	0	-1.4747
GNAI3	4	0.0030425	0.010753	0.600522	346	4	-0.90999	0.99696	0.99698	1	19222	0	-0.90999
JMY	4	0.0030453	0.010761	0.600522	347	3	-0.98511	0.9531	0.95314	1	18172	0	-0.98511
OR10R2	4	0.0030589	0.010806	0.601182	348	3	-1.2539	0.76938	0.78597	1	14788	1	-1.2539
GJC1	4	0.0030725	0.010843	0.601182	349	4	-1.1582	0.98364	0.9836	1	18872	0	-1.1582
NOP2	4	0.0030848	0.010893	0.601182	350	3	-1.4363	0.92269	0.92284	1	17487	0	-1.4363
RPL23	4	0.0030863	0.010897	0.601182	351	4	-1.0315	0.99691	0.99694	1	19221	0	-1.0315
RUSC1	4	0.003111	0.010985	0.604284	352	3	-0.99929	0.027443	0.081192	0.878835	1780	1	-0.99929
C12orf76	4	0.003126	0.011039	0.604925	353	3	-1.2772	0.86881	0.86868	1	16398	0	-1.2772
RPL7L1	4	0.0031322	0.011059	0.604925	354	4	-1.0762	0.99044	0.99044	1	19052	0	-1.0762
SPRY4	4	0.0031839	0.011257	0.609628	355	2	-1.4923	0.057862	0.14039	0.939709	2893	2	-1.4923
BCL2	4	0.003193	0.011286	0.609628	356	3	-1.3819	0.96173	0.96173	1	18334	0	-1.3819
H2BFWT	4	0.003193	0.011286	0.609628	357	3	-1.1332	0.70493	0.74595	1	14014	1	-1.1332
MCFD2	4	0.0031974	0.011302	0.609628	358	4	-0.70096	0.9968	0.99683	1	19220	0	-0.70096
NBPF11	4	0.0032356	0.011423	0.610977	359	4	-1.0048	0.98099	0.981	1	18810	0	-1.0048
RFX3	4	0.0032384	0.011434	0.610977	360	4	-0.93292	0.99676	0.99679	1	19219	0	-0.93292
SBF1	4	0.0032433	0.011454	0.610977	361	4	-0.94513	0.99676	0.99679	1	19218	0	-0.94513
TWISTNB	4	0.0032518	0.011489	0.610977	362	3	-1.327	0.51083	0.65557	1	12245	1	-1.327
RRP12	4	0.0032712	0.011559	0.610977	363	3	-1.1139	0.9262	0.92638	1	17567	0	-1.1139
PIGW	4	0.0032815	0.011592	0.610977	364	3	-1.1643	0.95207	0.9521	1	18147	0	-1.1643
DUSP23	4	0.0032873	0.011611	0.610977	365	3	-0.46036	0.97865	0.97878	1	18763	0	-0.46036
LCE2A	4	0.0032875	0.011612	0.610977	366	3	-1.9955	0.098242	0.21378	0.96187	4294	1	-1.9955
SNAP23	4	0.0032911	0.011619	0.610977	367	3	-1.1928	0.62483	0.70459	1	13196	1	-1.1928
IFIT3	4	0.0032984	0.011643	0.610977	368	3	-1.4227	0.70044	0.74347	1	13967	1	-1.4227
TAF7	4	0.003339	0.011774	0.613928	369	3	-0.63082	0.96957	0.9696	1	18514	0	-0.63082
DIABLO	4	0.0033442	0.011794	0.613928	370	3	-0.74198	0.90611	0.90612	1	17164	0	-0.74198
FAT4	4	0.0033762	0.0119	0.614475	371	2	-0.44119	0.1471	0.29641	0.988887	5790	2	-0.44119
ZNF385C	4	0.0033907	0.011949	0.614475	372	4	-0.87073	0.9933	0.99333	1	19131	0	-0.87073
DARS	4	0.0034034	0.011991	0.614475	373	3	-1.3173	0.94187	0.94194	1	17926	0	-1.3173
OTUD7B	4	0.003406	0.012007	0.614475	374	3	-1.3992	0.82408	0.82731	1	15607	1	-1.3992
GCM2	4	0.0034084	0.012012	0.614475	375	3	-0.85415	0.95013	0.95017	1	18096	0	-0.85415
SVIL	4	0.003412	0.012021	0.614475	376	3	-0.90489	0.75683	0.77755	1	14623	1	-0.90489
PNMAL1	4	0.003414	0.012027	0.614475	377	3	-1.2064	0.96569	0.96573	1	18425	0	-1.2064
GABPB2	4	0.0034355	0.012106	0.615911	378	4	-0.92448	0.99656	0.9966	1	19216	0	-0.92448
TAF10	4	0.0034424	0.01213	0.615911	379	2	-0.22113	0.11888	0.24939	0.980123	4918	1	-0.22113
TSTD1	4	0.0034516	0.012155	0.615911	380	3	-1.0671	0.72009	0.75478	1	14178	1	-1.0671
ELOVL6	4	0.003465	0.012209	0.615911	381	4	-1.1584	0.99653	0.99657	1	19215	0	-1.1584
SLC46A1	4	0.0034661	0.012214	0.615911	382	3	-1.0623	0.87148	0.87137	1	16446	0	-1.0623
GALNT6	4	0.0034941	0.012311	0.617593	383	1	-0.081597	0.62311	0.70375	1	13174	1	-0.081597
CCT5	4	0.0035132	0.012374	0.619144	384	4	-1.34	0.99518	0.99517	1	19177	0	-1.34
ATG101	4	0.0035307	0.012431	0.620407	385	4	-0.76864	0.99647	0.99649	1	19214	0	-0.76864
C2orf49	4	0.0035458	0.012484	0.621459	386	4	-0.59334	0.9814	0.98138	1	18818	0	-0.59334
ARHGAP23	4	0.0035813	0.012597	0.622626	387	3	-1.1005	0.94233	0.94239	1	17940	0	-1.1005
C8G	4	0.0035864	0.012615	0.622626	388	2	0.0041557	0.052885	0.13102	0.930154	2727	2	0.0041557
TCF7L2	4	0.0035975	0.01265	0.622626	389	2	-0.20606	0.64406	0.71387	1	13378	1	-0.20606
ADAMTS13	4	0.0036101	0.012699	0.622626	390	4	-1.0525	0.99639	0.9964	1	19213	0	-1.0525
ZNF574	4	0.0036454	0.012822	0.622626	391	4	-1.1681	0.98216	0.98213	1	18836	0	-1.1681
SMIM19	4	0.0036491	0.012837	0.622626	392	4	-0.99599	0.98208	0.98207	1	18833	0	-0.99599
SPAG5	4	0.0036492	0.012837	0.622626	393	3	-1.086	0.7569	0.7776	1	14626	1	-1.086
SMAD6	4	0.00365	0.012839	0.622626	394	4	-1.0907	0.99635	0.99636	1	19212	0	-1.0907
ITGA10	4	0.0036558	0.012856	0.622626	395	3	-0.84836	0.40866	0.55921	1	10496	1	-0.84836
TRIB3	4	0.0036592	0.012866	0.622626	396	4	-0.67878	0.99634	0.99635	1	19211	0	-0.67878
ZBP1	4	0.0036697	0.012904	0.622626	397	3	-1.0756	0.96274	0.96274	1	18358	0	-1.0756
ETV3L	4	0.0036753	0.012924	0.622626	398	3	-1.0091	0.6995	0.74295	1	13959	1	-1.0091
N6AMT2	4	0.0036879	0.012962	0.622626	399	4	-0.6408	0.99631	0.99632	1	19210	0	-0.6408
DCAF17	4	0.0037009	0.013009	0.622626	400	3	-0.41492	0.94319	0.94327	1	17957	0	-0.41492
HMGCS2	4	0.0037049	0.013022	0.622626	401	3	-1.2027	0.88519	0.88511	1	16720	0	-1.2027
TSPAN2	4	0.0037161	0.013061	0.622945	402	3	-1.0842	0.90593	0.90594	1	17161	0	-1.0842
RPL27	4	0.0037369	0.013129	0.62465	403	4	-1.7821	0.99368	0.99372	1	19138	0	-1.7821
ADH5	4	0.0037731	0.013253	0.629016	404	4	-0.6992	0.99623	0.99623	1	19209	0	-0.6992
SLC25A39	4	0.0038042	0.013352	0.63215	405	2	-0.60593	0.34028	0.49397	1	9313	1	-0.60593
CYP27B1	4	0.0038364	0.013462	0.634337	406	3	-1.5985	0.82839	0.8309	1	15673	1	-1.5985
ZNF454	4	0.0038559	0.013521	0.634337	407	3	-1.0085	0.92833	0.9285	1	17625	0	-1.0085
WNT1	4	0.0038694	0.013558	0.634337	408	3	-0.98821	0.75906	0.77897	1	14651	1	-0.98821
LSG1	4	0.0038856	0.013613	0.634337	409	4	-0.63533	0.99611	0.99611	1	19208	0	-0.63533
RANGAP1	4	0.0038939	0.013637	0.634337	410	3	-1.034	0.80574	0.81248	1	15322	1	-1.034
ERAL1	4	0.0039034	0.013667	0.634337	411	4	-1.0602	0.9961	0.99609	1	19207	0	-1.0602
GPR15	4	0.0039076	0.013682	0.634337	412	1	0.095546	0.46284	0.61121	1	11438	2	0.095546
PCYT2	4	0.003913	0.013698	0.634337	413	4	-1.0454	0.99579	0.99577	1	19198	0	-1.0454
OR9A2	4	0.0039169	0.013712	0.634337	414	2	-0.60832	0.78523	0.79716	1	15006	1	-0.60832
PLEKHH3	4	0.0039213	0.013726	0.634337	415	4	-1.0394	0.99608	0.99607	1	19206	0	-1.0394
C16orf71	4	0.0039593	0.013853	0.637509	416	2	-0.028577	0.12021	0.25167	0.98038	4964	2	-0.028577
MYO18A	4	0.0039612	0.01386	0.637509	417	4	-1.1379	0.99604	0.99602	1	19205	0	-1.1379
COL27A1	4	0.0040213	0.014083	0.646227	418	4	-0.6063	0.99598	0.99596	1	19204	0	-0.6063
NPL	3	0.0040632	0.01119	0.609628	419	3	-1.2696	0.99594	0.99603	1	19203	0	-1.2696
SHBG	4	0.0040924	0.014322	0.655607	420	3	-1.0804	0.28352	0.43991	1	8352	1	-1.0804
PSMA1	4	0.0041143	0.01439	0.65719	421	2	-0.82651	0.87153	0.87144	1	16448	0	-0.82651
MYBBP1A	4	0.0041283	0.01444	0.657927	422	4	-0.98708	0.99587	0.99585	1	19202	0	-0.98708
TXLNB	4	0.004166	0.014558	0.657956	423	2	-0.33272	0.25276	0.41062	1	7827	2	-0.33272
KRT222	4	0.0041775	0.014593	0.657956	424	4	-0.92826	0.99582	0.9958	1	19201	0	-0.92826
CS	4	0.0041792	0.014597	0.657956	425	4	-0.6673	0.99582	0.9958	1	19200	0	-0.6673
PIEZO1	4	0.0041799	0.014601	0.657956	426	2	-0.58966	0.036051	0.098407	0.902676	2110	2	-0.58966
ACKR1	4	0.0041911	0.014642	0.657956	427	4	-0.70059	0.99581	0.99579	1	19199	0	-0.70059
PPARD	4	0.0041918	0.014645	0.657956	428	3	-1.0963	0.51001	0.65527	1	12240	1	-1.0963
SOCS2	4	0.0042222	0.014744	0.66088	429	3	-1.1418	0.48869	0.63628	1	11907	1	-1.1418
DDX24	4	0.0042469	0.014827	0.66291	430	4	-0.91478	0.99575	0.99573	1	19197	0	-0.91478
TAF6	3	0.0042507	0.011707	0.612697	431	3	-1.4228	0.99375	0.99388	1	19140	0	-1.4228
PLXDC1	4	0.0042693	0.014901	0.66291	432	3	-0.78439	0.57914	0.68363	1	12777	1	-0.78439
POMP	4	0.004278	0.014929	0.66291	433	4	-0.86229	0.99572	0.9957	1	19195	0	-0.86229
DCXR	4	0.0042814	0.014939	0.66291	434	3	-0.86108	0.89814	0.89809	1	17000	0	-0.86108
C3orf35	4	0.0043143	0.015044	0.66291	435	3	-0.92353	0.94328	0.94335	1	17960	0	-0.92353
SLITRK6	4	0.0043174	0.015055	0.66291	436	3	-1.166	0.63568	0.70973	1	13295	1	-1.166
CTXN2	4	0.0043276	0.015092	0.66291	437	4	-0.702	0.99567	0.99565	1	19194	0	-0.702
ARL16	4	0.0043344	0.01512	0.66291	438	3	-0.94629	0.95619	0.9562	1	18235	0	-0.94629
C12orf66	4	0.0043468	0.015158	0.66291	439	3	-1.2288	0.76764	0.78478	1	14762	1	-1.2288
PLP2	4	0.004353	0.01518	0.66291	440	3	-0.98227	0.95803	0.95804	1	18270	0	-0.98227
EXOSC8	4	0.0043566	0.015188	0.66291	441	4	-0.57747	0.99564	0.99562	1	19193	0	-0.57747
ZNF747	4	0.0043618	0.015205	0.66291	442	4	-1.3347	0.98238	0.98237	1	18845	0	-1.3347
CUL3	4	0.0043726	0.015234	0.66291	443	4	-1.7064	0.98981	0.98979	1	19036	0	-1.7064
C10orf53	4	0.0043982	0.015314	0.664909	444	2	-0.77425	0.64307	0.71338	1	13366	1	-0.77425
C17orf64	4	0.0044167	0.015364	0.66557	445	4	-1.4596	0.99558	0.99556	1	19192	0	-1.4596
CEP350	3	0.0044437	0.012261	0.616677	446	3	-1.0762	0.99556	0.99567	1	19191	0	-1.0762
GP1BA	4	0.004463	0.015518	0.670759	447	4	-0.68166	0.99554	0.99552	1	19190	0	-0.68166
BBS10	4	0.0045207	0.015733	0.676374	448	2	-0.62423	0.59382	0.69018	1	12906	1	-0.62423
NOLC1	4	0.0045269	0.015751	0.676374	449	4	-0.79249	0.99547	0.99545	1	19189	0	-0.79249
DRD3	4	0.0045276	0.015753	0.676374	450	3	-0.61911	0.97746	0.97764	1	18731	0	-0.61911
OR5M10	4	0.0045414	0.015801	0.676914	451	4	-0.80759	0.99546	0.99545	1	19188	0	-0.80759
ECE2	4	0.0045659	0.015879	0.677841	452	4	-0.96216	0.99543	0.99542	1	19187	0	-0.96216
ZKSCAN8	4	0.0045867	0.015952	0.677841	453	3	-1.3805	0.87861	0.87854	1	16584	0	-1.3805
SARS	4	0.0046043	0.016006	0.677841	454	4	-1.807	0.9954	0.99539	1	19186	0	-1.807
CA3	4	0.0046074	0.016014	0.677841	455	3	-0.9294	0.80919	0.81519	1	15373	1	-0.9294
CAND1	4	0.0046107	0.016027	0.677841	456	4	-1.148	0.99539	0.99538	1	19185	0	-1.148
ZNF316	4	0.0046125	0.016034	0.677841	457	4	-1.1126	0.99539	0.99538	1	19184	0	-1.1126
GEMIN6	4	0.0046309	0.016095	0.677841	458	1	0.52983	0.079483	0.18041	0.961837	3616	2	0.52983
C1orf54	4	0.0046327	0.016102	0.677841	459	4	-0.67799	0.99537	0.99536	1	19183	0	-0.67799
TWF1	4	0.0046623	0.016196	0.678186	460	4	-0.60608	0.99534	0.99533	1	19182	0	-0.60608
ALDH2	4	0.0046724	0.01623	0.678186	461	4	-0.87599	0.99533	0.99532	1	19181	0	-0.87599
LCMT2	4	0.0046728	0.01623	0.678186	462	3	-1.1841	0.97524	0.97541	1	18655	0	-1.1841
TEKT3	4	0.004678	0.016251	0.678186	463	4	-0.90999	0.99532	0.99532	1	19180	0	-0.90999
LRWD1	4	0.0046991	0.016327	0.679921	464	3	-0.97082	0.23701	0.39569	1	7565	1	-0.97082
USP17L27	3	0.0047158	0.013015	0.622626	465	1	0.084132	0.49439	0.56491	1	12013	1	0.084132
NDUFAB1	4	0.0047342	0.016451	0.682903	466	3	-0.76586	0.66454	0.72416	1	13585	1	-0.76586
G6PC3	4	0.0047398	0.01647	0.682903	467	3	-1.251	0.75883	0.77881	1	14647	1	-1.251
DIMT1	4	0.0047747	0.016606	0.685554	468	2	-0.69914	0.94956	0.94959	1	18090	0	-0.69914
MTPN	4	0.004776	0.016609	0.685554	469	4	-1.1615	0.99464	0.99466	1	19162	0	-1.1615
CON236	4	0.0047859	0.016641	0.685554	470	3	-0.84137	0.3969	0.54799	1	10279	1	-0.84137
PIH1D1	4	0.0047959	0.016675	0.685554	471	4	-3.2724	0.9952	0.99519	1	19178	0	-3.2724
LRIT2	4	0.004819	0.016747	0.685561	472	3	-0.98899	0.58496	0.68623	1	12835	1	-0.98899
CD1B	4	0.0048274	0.016774	0.685561	473	4	-0.8948	0.98817	0.98816	1	18983	0	-0.8948
NET1	4	0.0048357	0.016796	0.685561	474	4	-0.81866	0.99516	0.99516	1	19176	0	-0.81866
FBXO11	4	0.0048529	0.016858	0.685561	475	4	-1.0364	0.99515	0.99515	1	19175	0	-1.0364
CD276	4	0.0048573	0.016873	0.685561	476	3	-0.97964	0.9626	0.9626	1	18355	0	-0.97964
COQ2	4	0.0048893	0.016976	0.685561	477	2	-0.47024	0.070786	0.16444	0.956537	3326	2	-0.47024
CALML4	4	0.0048968	0.017005	0.685561	478	4	-0.74275	0.9951	0.99511	1	19174	0	-0.74275
ADAM19	4	0.0048975	0.017008	0.685561	479	3	-1.0872	0.47569	0.62371	1	11675	1	-1.0872
ZNF350	4	0.0049092	0.017043	0.685561	480	3	-0.97135	0.56588	0.67787	1	12667	1	-0.97135
G6PD	4	0.0049143	0.017057	0.685561	481	3	-0.92213	0.53911	0.6668	1	12451	1	-0.92213
ORAI3	4	0.004917	0.017065	0.685561	482	4	-0.48628	0.99508	0.99509	1	19173	0	-0.48628
PTRHD1	4	0.004975	0.017252	0.691079	483	2	-1.111	0.82024	0.82409	1	15542	1	-1.111
RPRD2	4	0.0049869	0.017295	0.691079	484	3	-1.4925	0.86064	0.86041	1	16243	1	-1.4925
BRINP2	4	0.0049924	0.017309	0.691079	485	3	-1.2557	0.96886	0.9689	1	18495	0	-1.2557
KRT81	4	0.0050375	0.017459	0.695626	486	4	-0.47743	0.99496	0.99497	1	19170	0	-0.47743
ITPRIP	4	0.0050894	0.017634	0.700586	487	3	-0.98104	0.68038	0.73252	1	13759	1	-0.98104
MYO1G	4	0.0050957	0.017656	0.700586	488	1	0.12436	0.015792	0.051389	0.845466	1170	2	0.12436
WNT8A	4	0.0051266	0.017754	0.703041	489	3	-0.83981	0.64934	0.71652	1	13430	1	-0.83981
RPL17-C18orf32	4	0.0051473	0.017803	0.703526	490	3	-1.3296	0.97978	0.97986	1	18783	0	-1.3296
NMUR1	4	0.005199	0.017983	0.706997	491	3	-0.47074	0.71017	0.7489	1	14066	1	-0.47074
DEDD	4	0.0052011	0.017991	0.706997	492	2	-0.7267	0.36832	0.52071	1	9802	2	-0.7267
PIK3AP1	4	0.0052037	0.018	0.706997	493	3	-0.88022	0.14526	0.2934	0.988887	5731	1	-0.88022
BCDIN3D	4	0.0052246	0.018067	0.708211	494	3	-1.4577	0.96644	0.96647	1	18440	0	-1.4577
TAF5	4	0.0052386	0.018118	0.708761	495	4	-0.98512	0.99373	0.99376	1	19139	0	-0.98512
NDUFAF7	4	0.0052506	0.018163	0.709089	496	1	0.020449	0.64946	0.71659	1	13431	1	0.020449
KRT20	4	0.0052738	0.018231	0.710311	497	3	-0.91553	0.94047	0.94053	1	17894	0	-0.91553
POLDIP3	4	0.0053073	0.018348	0.712369	498	4	-0.6335	0.99469	0.99471	1	19165	0	-0.6335
KRT40	4	0.00534	0.01845	0.712369	499	4	-0.9279	0.99466	0.99468	1	19164	0	-0.9279
DENND6B	4	0.0053482	0.018475	0.712369	500	4	-0.87708	0.99465	0.99467	1	19163	0	-0.87708
LARP1B	4	0.0053533	0.018493	0.712369	501	3	-0.83077	0.76328	0.78179	1	14705	1	-0.83077
SLC28A2	4	0.0053539	0.018494	0.712369	502	2	-0.0091707	0.20007	0.36049	1	6929	2	-0.0091707
ATP5I	4	0.005356	0.018505	0.712369	503	3	-1.0306	0.80909	0.8151	1	15369	1	-1.0306
MOB3C	4	0.0053739	0.018555	0.712901	504	4	-0.83917	0.99463	0.99465	1	19161	0	-0.83917
NHLH1	4	0.0054193	0.018709	0.717371	505	3	-1.0286	0.8838	0.88374	1	16697	0	-1.0286
CDH6	4	0.0054452	0.01881	0.717376	506	4	-0.61254	0.99455	0.99457	1	19159	0	-0.61254
PIN4	4	0.00545	0.018825	0.717376	507	3	-0.93908	0.86301	0.86285	1	16292	0	-0.93908
BAALC	4	0.0054571	0.018847	0.717376	508	1	0.01175	0.45319	0.60187	1	11257	2	0.01175
NFKB2	4	0.005468	0.018884	0.717376	509	3	-1.4249	0.84	0.84099	1	15880	1	-1.4249
GNRH1	4	0.0054759	0.018904	0.717376	510	3	-1.129	0.96383	0.96386	1	18382	0	-1.129
SIT1	4	0.005484	0.018931	0.717376	511	3	-0.86737	0.53405	0.66472	1	12409	1	-0.86737
INF2	4	0.0054996	0.018998	0.718092	512	2	-0.69355	0.080558	0.18231	0.961837	3648	1	-0.69355
GCLM	4	0.0055087	0.019024	0.718092	513	3	-0.7079	0.97215	0.97229	1	18570	0	-0.7079
TBC1D29	4	0.0055856	0.019263	0.724301	514	2	-0.80061	0.94639	0.94641	1	18025	0	-0.80061
KRTAP9-8	4	0.005612	0.019352	0.725597	515	2	-0.23096	0.63646	0.71012	1	13298	1	-0.23096
BASP1	4	0.0056175	0.019373	0.725597	516	3	-0.8051	0.54892	0.67077	1	12524	1	-0.8051
ANKRD46	4	0.0056296	0.019411	0.72563	517	3	-0.90952	0.8882	0.88815	1	16785	0	-0.90952
COASY	4	0.0056848	0.019582	0.728958	518	3	-1.37	0.89841	0.89835	1	17004	0	-1.37
MBNL3	4	0.0056903	0.0196	0.728958	519	3	-1.1297	0.8443	0.84485	1	15954	1	-1.1297
RPL39	4	0.0056935	0.019613	0.728958	520	4	-1.1213	0.99431	0.99434	1	19155	0	-1.1213
SUMO2	4	0.0057152	0.019682	0.729074	521	1	0.45111	0.17828	0.33978	1	6566	2	0.45111
TRPM1	4	0.0057226	0.01971	0.729074	522	4	-1.023	0.99428	0.99431	1	19154	0	-1.023
PSMA6	4	0.0057275	0.019729	0.729074	523	2	-2.8025	0.18178	0.34311	1	6623	2	-2.8025
ZNF358	4	0.0057668	0.019847	0.732041	524	1	0.12539	0.44906	0.59788	1	11195	2	0.12539
HNRNPCL1	4	0.0057875	0.019915	0.732403	525	2	-0.8042	0.32624	0.48047	1	9070	1	-0.8042
XKR4	4	0.0058017	0.01996	0.732403	526	4	-0.46972	0.9942	0.99423	1	19151	0	-0.46972
IGFL1	4	0.0058184	0.020015	0.732403	527	2	-0.37582	0.15654	0.31186	0.994865	6054	1	-0.37582
MSC	4	0.0058268	0.020044	0.732403	528	4	-0.71788	0.99417	0.99421	1	19150	0	-0.71788
ATRIP	4	0.0058318	0.020063	0.732403	529	3	-0.97852	0.61238	0.69869	1	13075	1	-0.97852
CLYBL	4	0.0058389	0.020084	0.732403	530	4	-0.60502	0.99416	0.9942	1	19149	0	-0.60502
GABRP	4	0.005852	0.020129	0.732442	531	4	-0.64031	0.99415	0.99418	1	19148	0	-0.64031
CHD7	4	0.0058663	0.020183	0.732442	532	3	-1.2368	0.88586	0.8858	1	16728	0	-1.2368
HK2	4	0.00587	0.020199	0.732442	533	2	0.046708	0.27459	0.43134	1	8208	2	0.046708
SCGB3A2	4	0.005894	0.020281	0.733574	534	4	-0.81714	0.98838	0.98838	1	18989	0	-0.81714
ZNF578	4	0.0059083	0.020331	0.733574	535	3	-0.74935	0.91766	0.91773	1	17387	0	-0.74935
TROAP	4	0.0059216	0.020375	0.733574	536	3	-0.95683	0.0045276	0.015753	0.717601	420	1	-0.95683
LRRC52	4	0.0059491	0.020479	0.733574	537	4	-0.67667	0.99405	0.99409	1	19147	0	-0.67667
TRNT1	4	0.0059547	0.020497	0.733574	538	3	-0.7514	0.87497	0.87489	1	16519	0	-0.7514
SNX22	4	0.0059591	0.020505	0.733574	539	4	-0.97476	0.99404	0.99408	1	19146	0	-0.97476
ISG20L2	4	0.0059661	0.02053	0.733574	540	3	-1.4551	0.93503	0.93511	1	17771	0	-1.4551
ASH2L	4	0.0059909	0.020627	0.733574	541	3	-1.5509	0.33235	0.48635	1	9186	1	-1.5509
ERBB3	4	0.0059985	0.020651	0.733574	542	3	-1.2349	0.55395	0.67286	1	12570	1	-1.2349
HNF1B	4	0.0060026	0.020669	0.733574	543	4	-0.77422	0.994	0.99405	1	19145	0	-0.77422
PYY	4	0.0060068	0.020683	0.733574	544	3	-0.97281	0.022739	0.071484	0.867763	1591	1	-0.97281
XPR1	4	0.0060248	0.020749	0.733574	545	2	-0.53112	0.64156	0.71264	1	13350	1	-0.53112
PAQR4	4	0.0060441	0.020813	0.733574	546	4	-0.57758	0.99396	0.994	1	19144	0	-0.57758
PVRL4	4	0.0060452	0.020817	0.733574	547	4	-0.86079	0.99395	0.994	1	19143	0	-0.86079
PCGF6	4	0.0060764	0.020919	0.733574	548	1	0.24037	0.24423	0.40246	1	7695	2	0.24037
PYROXD1	4	0.0060772	0.020923	0.733574	549	3	-1.1106	0.64621	0.71497	1	13401	1	-1.1106
DPH2	4	0.0060907	0.02096	0.733574	550	3	-1.0941	0.88378	0.88372	1	16696	0	-1.0941
NOP10	4	0.0061004	0.020993	0.733574	551	4	-1.1664	0.98839	0.98839	1	18990	0	-1.1664
KRT4	4	0.0061042	0.021002	0.733574	552	3	-1.2215	0.46465	0.61294	1	11466	1	-1.2215
KIAA1644	4	0.0061062	0.021009	0.733574	553	3	-1.3517	0.56895	0.67918	1	12693	1	-1.3517
CON241	4	0.0061117	0.021025	0.733574	554	4	-0.7175	0.99389	0.99392	1	19142	0	-0.7175
FOXP1	4	0.006128	0.021073	0.733929	555	3	-1.0881	0.9498	0.94982	1	18091	0	-1.0881
FAM151B	4	0.0061391	0.021114	0.734015	556	4	-1.3217	0.99292	0.99294	1	19122	0	-1.3217
C7orf43	4	0.0061955	0.021297	0.73907	557	3	-0.89818	0.82537	0.82833	1	15632	1	-0.89818
KIAA1524	4	0.0062362	0.021436	0.742548	558	4	-0.7909	0.99376	0.99379	1	19141	0	-0.7909
RPL27A	4	0.0062621	0.021514	0.743909	559	3	-1.5274	0.95631	0.95632	1	18237	0	-1.5274
SEZ6	4	0.006331	0.021724	0.745912	560	3	-0.86984	0.7288	0.7599	1	14280	1	-0.86984
NUTM1	4	0.0063569	0.021816	0.745912	561	3	-0.99283	0.95	0.95003	1	18094	0	-0.99283
KCNG2	4	0.00636	0.021823	0.745912	562	2	-0.62231	0.62898	0.70654	1	13235	1	-0.62231
SH3BP4	4	0.0063648	0.021843	0.745912	563	4	-0.47939	0.99364	0.99366	1	19137	0	-0.47939
SLC30A6	4	0.0063859	0.021915	0.745912	564	1	0.15761	0.26621	0.42345	1	8063	2	0.15761
NAT10	4	0.0063926	0.021932	0.745912	565	4	-1.5683	0.98472	0.9847	1	18898	0	-1.5683
GFRA2	4	0.0063964	0.021946	0.745912	566	4	-0.67753	0.9936	0.99364	1	19136	0	-0.67753
AGAP4	4	0.0063988	0.021953	0.745912	567	3	-1.2936	0.74931	0.77263	1	14526	1	-1.2936
PITPNM3	4	0.0064046	0.021971	0.745912	568	4	-0.53879	0.9936	0.99363	1	19135	0	-0.53879
STPG1	4	0.0064325	0.022059	0.745912	569	3	-0.90115	0.42557	0.57546	1	10796	1	-0.90115
AIFM2	4	0.0064365	0.022074	0.745912	570	3	-0.92375	0.94046	0.94051	1	17893	0	-0.92375
C1QTNF8	4	0.0064375	0.022077	0.745912	571	3	-0.52274	0.62236	0.70337	1	13163	1	-0.52274
TMIGD1	4	0.0064465	0.022107	0.745912	572	3	-0.99211	0.83802	0.83925	1	15837	1	-0.99211
AAMP	4	0.0064474	0.022111	0.745912	573	4	-1.0295	0.98303	0.98301	1	18860	0	-1.0295
N4BP1	4	0.0064718	0.022178	0.74687	574	3	-0.94266	0.35967	0.51242	1	9664	1	-0.94266
CYP3A7	4	0.0064891	0.022239	0.747619	575	2	-0.61182	0.94607	0.94609	1	18017	0	-0.61182
DNAJC7	4	0.0065633	0.022483	0.752279	576	4	-0.76391	0.99344	0.99347	1	19134	0	-0.76391
CXorf40B	4	0.0065674	0.022494	0.752279	577	4	-1.0099	0.98499	0.98496	1	18904	0	-1.0099
RNF111	4	0.0065923	0.022571	0.752603	578	2	-0.51943	0.4133	0.56367	1	10576	1	-0.51943
S100Z	4	0.0066041	0.022612	0.752603	579	4	-0.6735	0.9934	0.99343	1	19132	0	-0.6735
PSD	4	0.0066141	0.022642	0.752603	580	4	-1.001	0.9863	0.98625	1	18937	0	-1.001
POP4	4	0.0066189	0.022659	0.752603	581	3	-0.64323	0.97447	0.97461	1	18628	0	-0.64323
NTM	4	0.0066324	0.022707	0.752908	582	3	-0.95127	0.58937	0.68817	1	12875	1	-0.95127
TMEM19	4	0.0066438	0.022749	0.753008	583	2	-0.17643	0.33353	0.48744	1	9211	2	-0.17643
NMB	4	0.0066835	0.022881	0.754464	584	3	-1.0117	0.92624	0.92642	1	17569	0	-1.0117
HARS	4	0.0066937	0.022921	0.754464	585	3	-1.355	0.69024	0.73786	1	13867	1	-1.355
CXCR6	4	0.0066954	0.022927	0.754464	586	2	-0.4821	0.77902	0.79261	1	14933	1	-0.4821
PSEN2	4	0.0067129	0.02298	0.754464	587	3	-0.86893	0.97641	0.97658	1	18700	0	-0.86893
ARHGAP11A	4	0.0067457	0.023108	0.755084	588	4	-0.68916	0.99325	0.99329	1	19130	0	-0.68916
RPL35A	4	0.006747	0.023113	0.755084	589	4	-0.93011	0.98386	0.98383	1	18878	0	-0.93011
SYT11	4	0.0067518	0.023124	0.755084	590	4	-1.1167	0.99325	0.99328	1	19129	0	-1.1167
NTN4	4	0.0067634	0.023163	0.755084	591	4	-0.85436	0.99324	0.99326	1	19128	0	-0.85436
IL7	4	0.0067836	0.023227	0.75549	592	4	-0.81908	0.99322	0.99324	1	19126	0	-0.81908
RGS3	4	0.0067927	0.023253	0.75549	593	3	-1.1343	0.94112	0.94119	1	17908	0	-1.1343
NUP210L	4	0.0068076	0.023301	0.755767	594	3	-0.99664	0.9245	0.92467	1	17526	0	-0.99664
NUPL1	4	0.0068278	0.023355	0.756229	595	4	-0.97843	0.99317	0.9932	1	19125	0	-0.97843
ADPGK	4	0.0068501	0.023425	0.756229	596	3	-0.74427	0.91929	0.91937	1	17416	0	-0.74427
RB1CC1	4	0.0068525	0.023432	0.756229	597	4	-0.94645	0.99315	0.99318	1	19124	0	-0.94645
RPS19	4	0.0068946	0.02356	0.758519	598	3	-1.4092	0.47942	0.62728	1	11749	1	-1.4092
USP27X	4	0.0069017	0.023581	0.758519	599	3	-0.60566	0.39456	0.5457	1	10242	1	-0.60566
SPANXN4	4	0.0069179	0.023626	0.758706	600	3	-0.90265	0.97432	0.97445	1	18624	0	-0.90265
B3GALNT1	4	0.0069331	0.023677	0.759073	601	3	-0.86926	0.72965	0.76041	1	14285	1	-0.86926
ZMYND10	4	0.0069532	0.023734	0.759651	602	3	-1.0942	0.1527	0.30555	0.992971	5945	1	-1.0942
VARS	4	0.0069869	0.023857	0.760986	603	3	-1.2727	0.86472	0.86457	1	16331	0	-1.2727
ARHGEF33	4	0.006989	0.023862	0.760986	604	4	-1.0161	0.99222	0.99224	1	19104	0	-1.0161
RGPD6	4	0.0070048	0.023923	0.760986	605	3	-0.93609	0.80994	0.81579	1	15385	1	-0.93609
TBC1D2B	4	0.007008	0.023933	0.760986	606	3	-0.9007	0.7935	0.80319	1	15144	1	-0.9007
ZNF143	4	0.0070342	0.024009	0.761315	607	4	-1.0312	0.98652	0.98646	1	18944	0	-1.0312
TVP23B	4	0.0070564	0.024079	0.761315	608	2	-0.34961	0.91406	0.91409	1	17319	0	-0.34961
RFX8	4	0.0070647	0.024107	0.761315	609	2	-0.33346	0.028128	0.082574	0.878835	1815	2	-0.33346
DEFA1	3	0.0070671	0.019215	0.723899	610	3	-0.68207	0.99293	0.99305	1	19123	0	-0.68207
DDX21	4	0.0071004	0.024231	0.761315	611	3	-0.94176	0.90295	0.90297	1	17104	0	-0.94176
WDR75	4	0.0071035	0.024245	0.761315	612	4	-1.2754	0.98082	0.98083	1	18806	0	-1.2754
TLE2	4	0.0071079	0.024259	0.761315	613	1	0.50551	0.064912	0.15364	0.95005	3128	3	0.50551
CDK4	4	0.0071184	0.024292	0.761315	614	4	-0.98949	0.98847	0.98848	1	18993	0	-0.98949
CFI	4	0.0071307	0.024337	0.761315	615	4	-0.64943	0.99287	0.99289	1	19119	0	-0.64943
MAEA	4	0.0071462	0.02439	0.761315	616	3	-0.79812	0.95177	0.95179	1	18140	0	-0.79812
RPL17	4	0.0071523	0.024409	0.761315	617	4	-1.2587	0.99285	0.99287	1	19118	0	-1.2587
TMEM99	4	0.0071855	0.024517	0.761315	618	4	-0.49862	0.99281	0.99283	1	19117	0	-0.49862
ISG20	4	0.0071873	0.024524	0.761315	619	3	-0.74295	0.78033	0.79358	1	14943	1	-0.74295
FMO5	4	0.007211	0.02459	0.761315	620	2	-0.15552	0.72256	0.75622	1	14202	1	-0.15552
SPRR4	4	0.0072407	0.024679	0.761315	621	3	-1.0308	0.96685	0.96687	1	18445	0	-1.0308
METTL18	4	0.007245	0.024692	0.761315	622	3	-0.99689	0.88051	0.88045	1	16622	0	-0.99689
CASP4	4	0.0072626	0.02475	0.761315	623	2	0.095273	0.12376	0.25769	0.98153	5077	2	0.095273
A4GALT	4	0.0072639	0.024753	0.761315	624	4	-0.62713	0.99274	0.99276	1	19116	0	-0.62713
FAM98A	4	0.0072755	0.024789	0.761315	625	4	-0.61297	0.99272	0.99275	1	19115	0	-0.61297
PPP1R3B	4	0.0072947	0.024857	0.761315	626	3	-1.0426	0.76317	0.78173	1	14701	1	-1.0426
DPH6	4	0.0073141	0.024917	0.761315	627	3	-1.4256	0.73343	0.76266	1	14341	1	-1.4256
RPL36A-HNRNPH2	4	0.0073212	0.02494	0.761315	628	3	-1.1747	0.94251	0.94258	1	17946	0	-1.1747
RREB1	4	0.0073331	0.024979	0.761315	629	4	-0.88374	0.99267	0.9927	1	19114	0	-0.88374
TPM3	4	0.0073338	0.024982	0.761315	630	3	-1.215	0.84104	0.8419	1	15897	1	-1.215
OR10J3	4	0.0073469	0.025021	0.761315	631	4	-1.0151	0.99246	0.99248	1	19109	0	-1.0151
MRPS31	4	0.0073533	0.02504	0.761315	632	4	-0.49653	0.99265	0.99268	1	19113	0	-0.49653
P4HA1	4	0.0073657	0.025072	0.761315	633	3	-0.58507	0.94632	0.94633	1	18024	0	-0.58507
LRR1	4	0.0073678	0.025079	0.761315	634	2	-0.6679	0.30419	0.4595	1	8707	2	-0.6679
BID	4	0.007373	0.025095	0.761315	635	2	-0.51666	0.73416	0.7631	1	14355	1	-0.51666
HECTD2	4	0.0073782	0.025112	0.761315	636	2	-0.31919	0.38412	0.53575	1	10067	2	-0.31919
C17orf102	4	0.0074667	0.02539	0.761315	637	2	-0.75693	0.17925	0.3407	1	6580	1	-0.75693
CCL23	4	0.0074804	0.025431	0.761315	638	3	-1.0817	0.95488	0.95487	1	18214	0	-1.0817
ORC2	4	0.007483	0.02544	0.761315	639	4	-0.6882	0.99252	0.99254	1	19112	0	-0.6882
MRPS21	4	0.0074856	0.02545	0.761315	640	4	-0.868	0.99251	0.99254	1	19111	0	-0.868
RPL8	4	0.0074876	0.025457	0.761315	641	2	-0.89016	0.92237	0.92254	1	17482	0	-0.89016
USP31	4	0.0074892	0.025459	0.761315	642	3	-0.90138	0.83606	0.83752	1	15808	1	-0.90138
MGAT1	4	0.0075157	0.025547	0.761315	643	3	-1.0788	0.47938	0.62726	1	11748	1	-1.0788
IGSF8	4	0.0075186	0.025555	0.761315	644	4	-0.7199	0.99248	0.9925	1	19110	0	-0.7199
PCDHGA1	4	0.007519	0.025556	0.761315	645	3	-0.92911	0.95326	0.95328	1	18178	0	-0.92911
TMEM132E	4	0.0075203	0.025558	0.761315	646	3	-0.80452	0.77364	0.78887	1	14858	1	-0.80452
RASSF7	4	0.0075531	0.025653	0.761315	647	4	-0.76899	0.99245	0.99247	1	19108	0	-0.76899
OXLD1	4	0.0075704	0.02571	0.761315	648	4	-0.65025	0.99243	0.99245	1	19107	0	-0.65025
DDX56	4	0.0075718	0.025713	0.761315	649	2	-1.0609	0.83768	0.83897	1	15829	1	-1.0609
ACTR6	4	0.0075755	0.025724	0.761315	650	4	-0.82721	0.98221	0.98219	1	18840	0	-0.82721
HS6ST2	4	0.0075768	0.025728	0.761315	651	2	-0.59911	0.41007	0.5606	1	10523	2	-0.59911
KIF13B	4	0.0075777	0.025732	0.761315	652	3	-1.1723	0.72888	0.75995	1	14281	1	-1.1723
SAP30	4	0.0075955	0.025792	0.761315	653	3	-1.3595	0.46035	0.60886	1	11390	1	-1.3595
C8orf89	4	0.0075957	0.025793	0.761315	654	4	-0.52328	0.9924	0.99243	1	19106	0	-0.52328
DYRK1A	4	0.0076178	0.025854	0.761315	655	3	-0.8848	0.8926	0.89252	1	16880	0	-0.8848
OR2W5	4	0.0076234	0.02587	0.761315	656	3	-0.78231	0.85046	0.85058	1	16050	1	-0.78231
SYVN1	4	0.0076749	0.026014	0.761897	657	2	-0.024477	0.075566	0.17321	0.961837	3474	2	-0.024477
ADAM10	4	0.0076868	0.026048	0.761897	658	4	-1.0511	0.99231	0.99234	1	19105	0	-1.0511
RGPD2	4	0.0077027	0.026098	0.761897	659	3	-0.99985	0.95519	0.95519	1	18218	0	-0.99985
DPEP1	4	0.0077035	0.0261	0.761897	660	3	-0.62756	0.089046	0.19763	0.961837	3953	1	-0.62756
CIART	4	0.0077264	0.026178	0.761897	661	3	-0.69808	0.96529	0.96533	1	18417	0	-0.69808
CSTF2	4	0.007778	0.026347	0.761897	662	2	-0.13347	0.42895	0.57874	1	10849	1	-0.13347
PSG6	4	0.0078031	0.026427	0.761897	663	4	-0.7711	0.9922	0.99221	1	19103	0	-0.7711
TRIM60	4	0.0078208	0.026486	0.761897	664	4	-0.92121	0.99218	0.99219	1	19102	0	-0.92121
OR4E2	4	0.0078295	0.026511	0.761897	665	2	-0.20668	0.14194	0.28798	0.988887	5627	2	-0.20668
PRDX3	4	0.0078426	0.026554	0.761897	666	3	-0.85676	0.13721	0.28012	0.9871	5485	1	-0.85676
KCNH3	4	0.0078481	0.026578	0.761897	667	4	-0.52665	0.99215	0.99217	1	19101	0	-0.52665
FAM120A	4	0.0078552	0.026599	0.761897	668	2	-0.32067	0.11705	0.24627	0.97852	4867	2	-0.32067
TRANK1	4	0.0078714	0.026645	0.761897	669	4	-0.91857	0.99213	0.99214	1	19100	0	-0.91857
ARMCX2	4	0.0078739	0.026657	0.761897	670	2	-0.67006	0.40838	0.55893	1	10492	1	-0.67006
ITLN1	4	0.0078793	0.02667	0.761897	671	3	-0.77313	0.32141	0.47585	1	8995	1	-0.77313
MYL5	4	0.007881	0.026676	0.761897	672	2	-0.027852	0.079	0.1795	0.961837	3599	2	-0.027852
GALR2	4	0.00789	0.026705	0.761897	673	3	-1.1163	0.97174	0.97185	1	18560	0	-1.1163
KLHL41	4	0.0079109	0.026776	0.761897	674	3	-1.071	0.34904	0.5023	1	9475	1	-1.071
ODAM	4	0.0079114	0.026781	0.761897	675	3	-0.88272	0.74933	0.77264	1	14527	1	-0.88272
IMPDH2	4	0.0079325	0.026838	0.761897	676	1	-0.071835	0.42482	0.57473	1	10784	1	-0.071835
NIFK	4	0.0079346	0.026844	0.761897	677	4	-1.0398	0.99207	0.99208	1	19099	0	-1.0398
ZNF511	4	0.0079658	0.026936	0.761897	678	3	-1.0267	0.9586	0.95861	1	18278	0	-1.0267
CDKN2A	4	0.0079706	0.02695	0.761897	679	3	-1.1257	0.9195	0.91961	1	17420	0	-1.1257
CON052	4	0.0079865	0.027006	0.761897	680	3	-1.2237	0.37296	0.52516	1	9880	1	-1.2237
MPP3	4	0.0079888	0.027009	0.761897	681	3	-1.0177	0.92772	0.9279	1	17611	0	-1.0177
NKX6-2	4	0.0079911	0.027018	0.761897	682	3	-1.1827	0.67262	0.72839	1	13677	1	-1.1827
COX6A2	4	0.007994	0.027028	0.761897	683	4	-0.62049	0.99201	0.99202	1	19098	0	-0.62049
AP3M1	4	0.0080299	0.02715	0.761897	684	3	-0.97924	0.74969	0.77287	1	14533	1	-0.97924
METAP2	4	0.0080315	0.027153	0.761897	685	4	-0.94638	0.99197	0.99198	1	19097	0	-0.94638
PTDSS1	4	0.0080356	0.027164	0.761897	686	2	-0.19481	0.21443	0.3742	1	7178	1	-0.19481
RPS11	4	0.0080489	0.027205	0.761897	687	2	-2.4176	0.054374	0.1339	0.936794	2767	2	-2.4176
GIMAP8	4	0.0080552	0.027227	0.761897	688	4	-0.73861	0.99194	0.99196	1	19096	0	-0.73861
CON213	4	0.0080556	0.027227	0.761897	689	4	-0.9141	0.98378	0.98375	1	18877	0	-0.9141
XRCC3	4	0.0080871	0.027335	0.762089	690	1	0.37806	0.15503	0.30938	0.994004	6010	2	0.37806
KRTAP9-3	4	0.0081275	0.02746	0.762089	691	2	-0.5922	0.48653	0.63424	1	11871	1	-0.5922
C10orf76	4	0.0081386	0.027493	0.762089	692	3	-0.58059	0.78476	0.79682	1	15000	1	-0.58059
PDK4	4	0.0081483	0.027527	0.762089	693	3	-1.0071	0.49603	0.64347	1	12038	1	-1.0071
LCE2C	4	0.0081616	0.027566	0.762089	694	4	-0.68218	0.99184	0.99186	1	19095	0	-0.68218
DGKH	4	0.008171	0.027598	0.762089	695	2	-0.78102	0.3019	0.45733	1	8660	1	-0.78102
KDM6A	4	0.0081901	0.027656	0.762089	696	1	0.3703	0.083863	0.1883	0.961837	3752	3	0.3703
SLC35G5	4	0.0082152	0.027738	0.762089	697	4	-0.44309	0.99178	0.99181	1	19094	0	-0.44309
SPATA9	4	0.0082251	0.027762	0.762089	698	4	-0.6849	0.99177	0.9918	1	19093	0	-0.6849
IL24	4	0.0082253	0.027762	0.762089	699	3	-1.2559	0.65689	0.7203	1	13510	1	-1.2559
MEDAG	4	0.0082265	0.027768	0.762089	700	4	-0.93586	0.99177	0.9918	1	19092	0	-0.93586
ARID2	4	0.0082311	0.02779	0.762089	701	4	-1.146	0.98333	0.9833	1	18863	0	-1.146
RPE65	4	0.0082379	0.027812	0.762089	702	4	-0.90699	0.99176	0.99179	1	19091	0	-0.90699
PAXIP1	4	0.0082393	0.027816	0.762089	703	3	-1.0263	0.59117	0.689	1	12887	1	-1.0263
SH2D2A	4	0.0082417	0.027825	0.762089	704	4	-1.141	0.98109	0.98108	1	18813	0	-1.141
DDX52	4	0.0082634	0.027898	0.763013	705	4	-0.69367	0.99174	0.99176	1	19090	0	-0.69367
NTHL1	3	0.0082718	0.022354	0.750202	706	2	-2.1487	0.90629	0.90634	1	17168	0	-2.1487
RB1	4	0.0082947	0.027998	0.764054	707	4	-0.78979	0.99171	0.99173	1	19089	0	-0.78979
UBTD1	4	0.0083118	0.028048	0.764054	708	4	-0.6595	0.99169	0.99172	1	19088	0	-0.6595
ASB16	4	0.0083133	0.028054	0.764054	709	3	-1.2005	0.533	0.6643	1	12401	1	-1.2005
DLL3	4	0.0083447	0.028155	0.765735	710	1	-0.0040919	0.39892	0.54989	1	10317	2	-0.0040919
LCE1E	4	0.0084115	0.02836	0.769457	711	4	-1.1184	0.98244	0.98242	1	18849	0	-1.1184
FAM50B	4	0.0084273	0.028414	0.769457	712	4	-0.8309	0.99157	0.99161	1	19087	0	-0.8309
KIR2DL3	4	0.0084305	0.028423	0.769457	713	3	-1.0196	0.68192	0.73333	1	13779	1	-1.0196
ADAMTS7	4	0.0084477	0.028478	0.769457	714	2	-0.36994	0.3372	0.491	1	9271	1	-0.36994
SLC5A2	4	0.0084614	0.028527	0.769457	715	3	-0.85866	0.93067	0.9308	1	17688	0	-0.85866
NAIF1	4	0.0084627	0.028531	0.769457	716	4	-0.52699	0.99154	0.99157	1	19086	0	-0.52699
S100A7A	4	0.0085018	0.028656	0.771747	717	4	-0.61026	0.9915	0.99153	1	19083	0	-0.61026
HOXD3	3	0.0085244	0.022988	0.754464	718	3	-1.0131	0.99148	0.99158	1	19082	0	-1.0131
PHTF1	4	0.0085337	0.028754	0.772348	719	4	-0.92781	0.99147	0.99151	1	19081	0	-0.92781
MRPS6	4	0.0085439	0.028791	0.772348	720	4	-0.57787	0.99146	0.9915	1	19080	0	-0.57787
RDH16	4	0.0085507	0.028816	0.772348	721	2	-0.30522	0.70145	0.74402	1	13981	1	-0.30522
GLYR1	4	0.008595	0.028964	0.772348	722	4	-0.52537	0.9914	0.99144	1	19079	0	-0.52537
PRR3	4	0.0086111	0.029016	0.772348	723	4	-0.67832	0.99139	0.99142	1	19078	0	-0.67832
SAE1	4	0.0086537	0.029165	0.772348	724	2	-0.52704	0.82843	0.83095	1	15675	1	-0.52704
CON190	4	0.0086655	0.029211	0.772348	725	4	-0.85799	0.99133	0.99135	1	19077	0	-0.85799
TMEM151B	4	0.0086909	0.029295	0.772348	726	2	-0.91375	0.91111	0.9111	1	17253	0	-0.91375
TAC3	4	0.0086979	0.029316	0.772348	727	4	-0.90435	0.9913	0.99132	1	19076	0	-0.90435
PLEKHO2	4	0.0087043	0.029339	0.772348	728	3	-1.3522	0.973	0.97314	1	18597	0	-1.3522
NOM1	4	0.0087052	0.02934	0.772348	729	2	-0.2081	0.25451	0.41226	1	7851	1	-0.2081
MYL6	4	0.0087097	0.029355	0.772348	730	4	-0.52018	0.99129	0.99131	1	19075	0	-0.52018
C10orf128	4	0.0087529	0.029496	0.772348	731	3	-1.1777	0.027824	0.081993	0.878835	1798	1	-1.1777
GOLGA8O	4	0.0087567	0.029505	0.772348	732	2	-0.42047	0.83545	0.83698	1	15794	1	-0.42047
TCHH	4	0.0087586	0.029511	0.772348	733	4	-0.82124	0.99124	0.99127	1	19074	0	-0.82124
MKL2	4	0.0088066	0.029679	0.772348	734	3	-0.82595	0.92484	0.92499	1	17535	0	-0.82595
CDH10	4	0.0088082	0.029683	0.772348	735	1	0.31861	0.22315	0.38255	1	7329	2	0.31861
ANKIB1	4	0.008809	0.029686	0.772348	736	3	-0.8317	0.18596	0.3471	1	6692	1	-0.8317
OLIG3	4	0.0088115	0.029693	0.772348	737	3	-0.79348	0.0020976	0.0075068	0.598195	238	1	-0.79348
TTC31	4	0.0088147	0.0297	0.772348	738	3	-0.61499	0.68168	0.7332	1	13775	1	-0.61499
ATAD2	4	0.0088196	0.029714	0.772348	739	4	-0.63869	0.99118	0.99119	1	19073	0	-0.63869
UACA	4	0.0088203	0.029715	0.772348	740	2	-0.73608	0.84151	0.84232	1	15907	1	-0.73608
CENPC	4	0.008842	0.029772	0.772348	741	4	-0.54977	0.99116	0.99118	1	19072	0	-0.54977
IL3	4	0.0088525	0.029809	0.772348	742	4	-0.65142	0.99115	0.99116	1	19071	0	-0.65142
USMG5	4	0.0088596	0.029828	0.772348	743	3	-0.49104	0.96707	0.96709	1	18448	0	-0.49104
KBTBD13	4	0.0088713	0.029864	0.772348	744	3	-1.0892	0.39552	0.54666	1	10258	1	-1.0892
FUT11	4	0.0088854	0.029906	0.772348	745	4	-0.57519	0.99111	0.99113	1	19069	0	-0.57519
C21orf33	4	0.0089034	0.029963	0.772348	746	4	-0.57591	0.9911	0.99111	1	19068	0	-0.57591
VPS72	4	0.0089111	0.029991	0.772348	747	3	-0.93063	0.6039	0.69477	1	13003	1	-0.93063
TOR1A	4	0.0089365	0.03007	0.772348	748	4	-0.55219	0.99106	0.99107	1	19067	0	-0.55219
KCNE1	4	0.0089515	0.030121	0.772348	749	3	-1.085	0.97725	0.97743	1	18726	0	-1.085
KRTAP4-11	4	0.0089564	0.030136	0.772348	750	3	-0.93723	0.1687	0.33068	0.996299	6409	1	-0.93723
FGL2	4	0.0089626	0.030159	0.772348	751	1	-0.14612	0.64414	0.71391	1	13380	1	-0.14612
FAM71D	4	0.0089667	0.030174	0.772348	752	4	-0.51573	0.99103	0.99105	1	19066	0	-0.51573
FBXO30	4	0.0089713	0.030187	0.772348	753	3	-1.1607	0.4143	0.56465	1	10600	1	-1.1607
TSPYL6	4	0.0089837	0.030227	0.772348	754	3	-1.056	0.29996	0.45552	1	8633	1	-1.056
RAB3B	4	0.0089909	0.030247	0.772348	755	4	-0.86898	0.99101	0.99102	1	19065	0	-0.86898
UBXN1	4	0.0089924	0.030253	0.772348	756	4	-0.7927	0.99101	0.99102	1	19064	0	-0.7927
SLFN14	4	0.0090035	0.030288	0.772348	757	3	-1.1311	0.75692	0.77761	1	14627	1	-1.1311
CBWD2	4	0.0090141	0.030319	0.772348	758	2	-0.58085	0.6333	0.70863	1	13274	1	-0.58085
PPIC	4	0.0090477	0.030431	0.772348	759	3	-0.9913	0.82616	0.82901	1	15646	1	-0.9913
VIPR1	4	0.0090507	0.03044	0.772348	760	3	-0.91976	0.16666	0.32814	0.996299	6361	1	-0.91976
CPNE3	4	0.0090508	0.03044	0.772348	761	4	-0.55052	0.99095	0.99096	1	19063	0	-0.55052
POP5	4	0.0090744	0.030522	0.772348	762	3	-0.99918	0.77367	0.7889	1	14860	1	-0.99918
RRP1	4	0.009105	0.030612	0.772348	763	3	-1.1083	0.97335	0.9735	1	18605	0	-1.1083
FDPS	4	0.0091156	0.03064	0.772348	764	4	-0.92072	0.99088	0.99089	1	19062	0	-0.92072
DNAJC5B	4	0.0091164	0.030643	0.772348	765	3	-1.0093	0.88604	0.88597	1	16733	0	-1.0093
PCDHB2	4	0.0091171	0.030643	0.772348	766	3	-1.0703	0.88262	0.88255	1	16670	0	-1.0703
DDX18	4	0.0091317	0.0307	0.772348	767	4	-0.89272	0.99087	0.99087	1	19061	0	-0.89272
IFIT2	4	0.0091417	0.030732	0.772348	768	4	-0.48897	0.99086	0.99086	1	19060	0	-0.48897
CDC27	4	0.0091493	0.030752	0.772348	769	4	-0.94658	0.99085	0.99085	1	19059	0	-0.94658
P3H4	4	0.0091685	0.030823	0.77313	770	2	-0.23696	0.7577	0.77812	1	14635	1	-0.23696
SPANXA2	4	0.009241	0.031064	0.774136	771	3	-1.4445	0.94308	0.94316	1	17954	0	-1.4445
TUBA1C	4	0.0092486	0.031086	0.774136	772	3	-3.3668	0.37533	0.52743	1	9921	1	-3.3668
TRAPPC10	4	0.0092715	0.031151	0.774136	773	1	0.21875	0.44266	0.5918	1	11087	2	0.21875
KRTAP9-6	4	0.0092836	0.031195	0.774136	774	2	-0.73897	0.95687	0.95685	1	18248	0	-0.73897
GPR37L1	4	0.0092839	0.031196	0.774136	775	3	-1.2861	0.94726	0.94729	1	18046	0	-1.2861
CALN1	4	0.0092866	0.031209	0.774136	776	4	-0.54045	0.99071	0.99072	1	19057	0	-0.54045
CDK5RAP2	4	0.0092966	0.031239	0.774136	777	3	-0.98597	0.9726	0.97274	1	18584	0	-0.98597
CPN1	4	0.0093009	0.031257	0.774136	778	2	-3.4591	0.66277	0.72324	1	13572	1	-3.4591
OR2A12	4	0.0093118	0.03129	0.774136	779	3	-0.97327	0.068331	0.15995	0.95296	3241	1	-0.97327
RPL30	4	0.0093183	0.03131	0.774136	780	3	-1.2503	0.13972	0.28429	0.9871	5564	1	-1.2503
PDX1	4	0.0093441	0.031381	0.774136	781	4	-0.47413	0.99066	0.99065	1	19056	0	-0.47413
C15orf53	4	0.0093473	0.031392	0.774136	782	3	-0.88616	0.91793	0.91798	1	17391	0	-0.88616
C1orf53	4	0.0093744	0.031494	0.774136	783	2	-0.51458	0.92851	0.92868	1	17629	0	-0.51458
FOXP3	4	0.0093764	0.031499	0.774136	784	2	0.25387	0.0073212	0.02494	0.78079	616	2	0.25387
CCNB1	4	0.0093815	0.031516	0.774136	785	4	-0.92723	0.99062	0.99062	1	19055	0	-0.92723
PTMA	4	0.0093938	0.031555	0.774136	786	3	-0.75151	0.95144	0.95147	1	18132	0	-0.75151
MAPKBP1	4	0.0094058	0.031589	0.774136	787	3	-1.1167	0.85417	0.8541	1	16112	1	-1.1167
AHRR	4	0.0094084	0.031599	0.774136	788	2	-0.59374	0.71166	0.74974	1	14087	1	-0.59374
ICMT	4	0.0094186	0.031623	0.774136	789	3	-1.1008	0.88597	0.8859	1	16730	0	-1.1008
ATP6V1B1	4	0.0094774	0.03181	0.775916	790	1	0.22658	0.37374	0.52592	1	9896	2	0.22658
GBP7	4	0.0094927	0.031863	0.775916	791	3	-0.9788	0.81194	0.81739	1	15413	1	-0.9788
ANKRD39	4	0.0095048	0.031896	0.775916	792	4	-0.74584	0.9905	0.99049	1	19054	0	-0.74584
ABHD17A	4	0.0095056	0.0319	0.775916	793	3	-1.0518	0.87615	0.87608	1	16538	0	-1.0518
LYVE1	4	0.0095288	0.03197	0.775916	794	1	-0.069918	0.79214	0.80218	1	15119	1	-0.069918
KRTAP2-4	4	0.0095292	0.031971	0.775916	795	4	-0.82594	0.99047	0.99047	1	19053	0	-0.82594
BLMH	4	0.009557	0.032062	0.775916	796	3	-0.89007	0.81598	0.82062	1	15468	1	-0.89007
ABCA9	4	0.0095577	0.032065	0.775916	797	4	-1.0581	0.99044	0.99044	1	19051	0	-1.0581
PRSS45	4	0.0095664	0.032097	0.775916	798	4	-0.4111	0.99043	0.99043	1	19050	0	-0.4111
ATP6V1A	4	0.0095751	0.032127	0.775916	799	3	-1.4001	0.88827	0.88822	1	16787	0	-1.4001
BRI3BP	4	0.0095894	0.032171	0.775916	800	4	-0.79992	0.99041	0.99041	1	19048	0	-0.79992
SYNGR1	4	0.0095957	0.032189	0.775916	801	3	-0.85003	0.68535	0.7352	1	13811	1	-0.85003
NUDT14	4	0.0096045	0.032216	0.775916	802	3	-1.4099	0.68618	0.73566	1	13818	1	-1.4099
LDHC	4	0.0096317	0.032303	0.77673	803	1	-0.12799	0.1579	0.3141	0.995095	6098	1	-0.12799
TTC26	4	0.0096388	0.03233	0.77673	804	4	-0.71129	0.99036	0.99037	1	19047	0	-0.71129
DDX27	4	0.0096832	0.032476	0.778361	805	3	-1.0433	0.91955	0.91967	1	17422	0	-1.0433
FBXO24	4	0.0096837	0.032479	0.778361	806	3	-1.0753	0.5631	0.67671	1	12638	1	-1.0753
LYZL6	3	0.0096955	0.02599	0.761897	807	3	-1.7978	0.98231	0.98245	1	18842	0	-1.7978
LRRC24	4	0.0097043	0.032543	0.778929	808	4	-1.0228	0.9903	0.99029	1	19046	0	-1.0228
CHMP4B	4	0.0097175	0.032594	0.77919	809	3	-0.9409	0.83919	0.84027	1	15859	1	-0.9409
CRYBA1	4	0.0097364	0.032646	0.77948	810	4	-0.86146	0.99026	0.99025	1	19045	0	-0.86146
C12orf10	4	0.0097579	0.032711	0.779657	811	4	-1.0554	0.98039	0.98043	1	18797	0	-1.0554
ZBTB7B	4	0.0097671	0.03274	0.779657	812	3	-1.4085	0.85767	0.85751	1	16183	1	-1.4085
E2F2	4	0.0097861	0.032795	0.779657	813	1	0.17078	0.3067	0.4619	1	8748	2	0.17078
EXOSC4	4	0.0097912	0.032815	0.779657	814	4	-0.77832	0.99021	0.99019	1	19044	0	-0.77832
RPS8	4	0.0098375	0.03296	0.779996	815	2	-0.63949	0.8378	0.83906	1	15831	1	-0.63949
METRN	4	0.0098429	0.032972	0.779996	816	4	-0.67455	0.99016	0.99013	1	19043	0	-0.67455
SERPINB3	4	0.0098456	0.032983	0.779996	817	3	-0.8223	0.96175	0.96175	1	18335	0	-0.8223
ZBTB10	4	0.0098494	0.03299	0.779996	818	4	-0.53965	0.99015	0.99013	1	19042	0	-0.53965
CCR3	4	0.0099013	0.033153	0.781426	819	4	-0.66257	0.9901	0.99008	1	19041	0	-0.66257
FOXB2	4	0.0099066	0.033167	0.781426	820	3	-0.70507	0.97212	0.97225	1	18568	0	-0.70507
BIRC5	4	0.009916	0.033199	0.781426	821	4	-1.761	0.99008	0.99006	1	19040	0	-1.761
PUS10	4	0.0099209	0.033212	0.781426	822	4	-0.68489	0.99008	0.99005	1	19039	0	-0.68489
FEV	4	0.0099437	0.033284	0.782172	823	4	-0.80676	0.99006	0.99003	1	19038	0	-0.80676
HIGD1A	4	0.0099919	0.033434	0.78474	824	3	-0.60382	0.92616	0.92634	1	17565	0	-0.60382
DNASE1	4	0.010015	0.033505	0.785225	825	4	-1.101	0.9809	0.98091	1	18808	0	-1.101
REST	4	0.010023	0.033535	0.785225	826	4	-0.49072	0.98998	0.98995	1	19037	0	-0.49072
MYBPHL	4	0.010043	0.033595	0.785664	827	3	-0.84525	0.85862	0.8584	1	16200	1	-0.84525
H2AFZ	4	0.010086	0.033728	0.785879	828	3	-1.0566	0.95717	0.95715	1	18251	0	-1.0566
LOC339862	4	0.010089	0.033735	0.785879	829	3	-0.67629	0.7407	0.76719	1	14425	1	-0.67629
HAX1	4	0.010104	0.033782	0.785879	830	3	-1.0164	0.97589	0.97606	1	18681	0	-1.0164
EMC4	4	0.010124	0.033844	0.785879	831	4	-1.1111	0.98698	0.98691	1	18956	0	-1.1111
TMEM98	4	0.010142	0.033893	0.785879	832	3	-0.85773	0.67082	0.72742	1	13650	1	-0.85773
FNDC5	4	0.010146	0.033908	0.785879	833	2	-0.60046	0.96609	0.96613	1	18434	0	-0.60046
PRTG	4	0.010148	0.033914	0.785879	834	3	-0.90239	0.82619	0.82903	1	15647	1	-0.90239
NPRL3	4	0.010153	0.033929	0.785879	835	3	-1.2713	0.048564	0.12269	0.920708	2571	1	-1.2713
PCDHGA10	4	0.010177	0.034009	0.786032	836	3	-0.81385	0.9698	0.96983	1	18518	0	-0.81385
ANKRD34C	4	0.010189	0.034047	0.786032	837	2	-0.81744	0.80126	0.80903	1	15247	1	-0.81744
GNL3L	4	0.010198	0.034072	0.786032	838	4	-0.99516	0.9898	0.98977	1	19035	0	-0.99516
RPL26	4	0.010219	0.034142	0.786032	839	4	-1.386	0.98978	0.98975	1	19034	0	-1.386
EPT1	4	0.010234	0.034187	0.786032	840	3	-0.99304	0.42451	0.57443	1	10777	1	-0.99304
FIGLA	4	0.010234	0.034189	0.786032	841	4	-0.67553	0.98977	0.98973	1	19033	0	-0.67553
TPH2	4	0.010249	0.034234	0.786032	842	2	-0.38062	0.86968	0.86953	1	16418	0	-0.38062
SLC50A1	4	0.010256	0.03426	0.786032	843	2	-0.34569	0.21057	0.37054	1	7115	2	-0.34569
MRGPRX1	4	0.010306	0.034429	0.78795	844	3	-0.92816	0.95993	0.95994	1	18300	0	-0.92816
CHRFAM7A	4	0.01031	0.034442	0.78795	845	3	-0.95858	0.90079	0.90079	1	17053	0	-0.95858
RIC8B	4	0.010325	0.034491	0.78795	846	3	-0.99883	0.45485	0.60347	1	11282	1	-0.99883
TUBG1	4	0.010339	0.034538	0.78795	847	3	-1.0665	0.51704	0.65803	1	12291	1	-1.0665
KIT	4	0.010343	0.034551	0.78795	848	4	-0.3745	0.98966	0.98963	1	19030	0	-0.3745
PDZD8	4	0.010352	0.034588	0.78795	849	3	-0.5743	0.59524	0.69083	1	12920	1	-0.5743
ITSN2	4	0.010366	0.034633	0.788048	850	3	-0.823	0.27002	0.42698	1	8133	1	-0.823
TCF20	4	0.010388	0.034703	0.788727	851	4	-0.59287	0.98961	0.98958	1	19029	0	-0.59287
GOLGA6D	4	0.010415	0.034803	0.789981	852	4	-0.66071	0.98958	0.98956	1	19028	0	-0.66071
HSPE1-MOB4	4	0.01043	0.03484	0.789981	853	4	-1.1141	0.98209	0.98208	1	18834	0	-1.1141
BOLA2	4	0.010455	0.034923	0.79002	854	2	0.16098	0.092734	0.20422	0.961837	4086	2	0.16098
SNX1	4	0.010461	0.034943	0.79002	855	4	-0.63727	0.98954	0.98951	1	19027	0	-0.63727
EIF3F	4	0.010481	0.035009	0.79002	856	4	-0.79473	0.98952	0.98949	1	19026	0	-0.79473
ANAPC15	4	0.010487	0.035027	0.79002	857	3	-0.75613	0.85446	0.85438	1	16120	1	-0.75613
ZNF229	4	0.010506	0.035087	0.79002	858	3	-0.69918	0.97735	0.97753	1	18728	0	-0.69918
NOX3	4	0.010512	0.035107	0.79002	859	3	-1.0201	0.72001	0.75473	1	14176	1	-1.0201
MDM4	4	0.010521	0.035142	0.79002	860	3	-1.2862	0.33625	0.49009	1	9254	1	-1.2862
XPO6	4	0.010531	0.035173	0.79002	861	4	-0.71205	0.98947	0.98945	1	19025	0	-0.71205
C1orf52	4	0.010542	0.035209	0.79002	862	2	-0.9316	0.80773	0.81404	1	15352	1	-0.9316
CLEC19A	4	0.010609	0.035401	0.791704	863	2	-0.31034	0.443	0.59214	1	11094	2	-0.31034
GNL2	4	0.010618	0.035431	0.791704	864	4	-0.71331	0.98938	0.98937	1	19023	0	-0.71331
MARVELD1	4	0.010627	0.035459	0.791704	865	4	-0.81065	0.98937	0.98936	1	19022	0	-0.81065
KIAA1033	4	0.01066	0.035565	0.791704	866	3	-0.55194	0.20308	0.3633	1	6982	1	-0.55194
ALPI	4	0.010702	0.035673	0.791704	867	4	-0.79564	0.9893	0.98928	1	19021	0	-0.79564
RBPMS2	4	0.010711	0.035698	0.791704	868	3	-1.5249	0.96159	0.96157	1	18331	0	-1.5249
C1orf185	4	0.010712	0.035701	0.791704	869	3	-0.55177	0.9504	0.95043	1	18104	0	-0.55177
HDHD2	4	0.010713	0.035703	0.791704	870	4	-0.41753	0.98929	0.98927	1	19020	0	-0.41753
ABHD17C	4	0.01072	0.035728	0.791704	871	3	-0.83518	0.46061	0.60911	1	11394	1	-0.83518
IRX4	4	0.010721	0.035734	0.791704	872	2	-0.71231	0.85204	0.85205	1	16077	1	-0.71231
FYB	4	0.01074	0.035797	0.791704	873	4	-0.45184	0.98926	0.98925	1	19019	0	-0.45184
CCNI2	4	0.010756	0.035838	0.791704	874	3	-0.80115	0.9017	0.90173	1	17073	0	-0.80115
NPB	4	0.010759	0.035848	0.791704	875	3	-0.87801	0.97967	0.97977	1	18779	0	-0.87801
VWA5B1	4	0.01077	0.035883	0.791704	876	4	-0.6527	0.98923	0.98922	1	19018	0	-0.6527
POGZ	4	0.010815	0.036033	0.791704	877	3	-0.79792	0.91509	0.91516	1	17343	0	-0.79792
FAM72B	4	0.010833	0.036081	0.791704	878	4	-0.81162	0.98917	0.98916	1	19017	0	-0.81162
FAM72A	4	0.010839	0.036096	0.791704	879	3	-1.2975	0.97523	0.9754	1	18654	0	-1.2975
RPL13	4	0.010848	0.036127	0.791704	880	3	-0.85454	0.42269	0.57268	1	10744	1	-0.85454
MRPS24	4	0.010866	0.036181	0.791704	881	2	-0.48194	0.12368	0.25755	0.98153	5074	2	-0.48194
SETD4	4	0.010892	0.036264	0.791704	882	3	-0.75852	0.96501	0.96504	1	18407	0	-0.75852
MYO1A	4	0.010918	0.036343	0.791704	883	2	-0.28099	0.94828	0.94831	1	18076	0	-0.28099
CTSS	4	0.010936	0.036388	0.791704	884	4	-0.58488	0.98906	0.98906	1	19016	0	-0.58488
TCF19	4	0.010956	0.036441	0.791704	885	4	-0.69196	0.98904	0.98903	1	19015	0	-0.69196
PRF1	4	0.01096	0.036454	0.791704	886	3	-1.0375	0.96233	0.96232	1	18348	0	-1.0375
FAM26F	4	0.010965	0.036467	0.791704	887	3	-1.078	0.93592	0.93597	1	17792	0	-1.078
C16orf87	4	0.010969	0.03648	0.791704	888	2	-0.52662	0.46358	0.61192	1	11446	1	-0.52662
PUS7L	4	0.010977	0.036505	0.791704	889	2	-0.64354	0.41065	0.56116	1	10536	1	-0.64354
CAMKV	4	0.010999	0.036576	0.791704	890	3	-1.2203	0.90142	0.90145	1	17071	0	-1.2203
FAM84A	4	0.011002	0.036582	0.791704	891	4	-0.57712	0.989	0.98898	1	19014	0	-0.57712
GGA3	3	0.011008	0.029393	0.772348	892	3	-0.67655	0.98899	0.98909	1	19013	0	-0.67655
SPOPL	4	0.011008	0.036602	0.791704	893	2	-1.1835	0.95607	0.95608	1	18232	0	-1.1835
UBE2E2	4	0.011024	0.036662	0.791704	894	3	-0.95098	0.16313	0.32249	0.996299	6235	1	-0.95098
DEFB4B	4	0.011033	0.036685	0.791704	895	2	-0.81471	0.72275	0.75635	1	14206	1	-0.81471
SLAMF7	4	0.011052	0.036745	0.791704	896	3	-0.85928	0.96719	0.96721	1	18451	0	-0.85928
CFHR5	4	0.011067	0.036786	0.791704	897	4	-0.45261	0.98893	0.98892	1	19012	0	-0.45261
LDHB	4	0.011072	0.036795	0.791704	898	2	0.13996	0.045073	0.11603	0.920708	2435	2	0.13996
CGREF1	4	0.01108	0.036828	0.791704	899	4	-0.50834	0.98892	0.9889	1	19011	0	-0.50834
NR5A2	4	0.01109	0.036863	0.791704	900	4	-0.5172	0.98891	0.98889	1	19010	0	-0.5172
SH2D4B	4	0.011092	0.03687	0.791704	901	3	-0.87098	0.89707	0.89701	1	16975	0	-0.87098
MSRB3	4	0.011123	0.036973	0.791704	902	2	-0.26576	0.24452	0.40274	1	7697	1	-0.26576
C1orf56	4	0.011132	0.036997	0.791704	903	3	-0.80808	0.15512	0.30954	0.994004	6013	1	-0.80808
HABP2	4	0.011135	0.037005	0.791704	904	3	-0.85301	0.94049	0.94056	1	17895	0	-0.85301
PEX11B	4	0.011174	0.037124	0.791704	905	4	-0.62128	0.98883	0.98881	1	19009	0	-0.62128
STC1	4	0.011175	0.037126	0.791704	906	2	-0.16721	0.13248	0.27222	0.986848	5328	2	-0.16721
NBPF12	4	0.011184	0.037157	0.791704	907	3	-0.8244	0.6703	0.72714	1	13644	1	-0.8244
CEBPZ	4	0.011184	0.037158	0.791704	908	4	-0.94384	0.98882	0.9888	1	19008	0	-0.94384
SLC7A5	4	0.011192	0.037179	0.791704	909	3	-0.76353	0.411	0.56152	1	10544	1	-0.76353
MAMLD1	4	0.0112	0.037206	0.791704	910	4	-0.65209	0.9888	0.98879	1	19007	0	-0.65209
EXOSC3	4	0.011226	0.037285	0.791757	911	3	-0.85396	0.09853	0.21426	0.96187	4304	1	-0.85396
JAG2	4	0.011237	0.037318	0.791757	912	3	-1.2708	0.44007	0.58936	1	11043	1	-1.2708
SOHLH2	4	0.011249	0.037358	0.791757	913	3	-1.0358	0.93724	0.93731	1	17824	0	-1.0358
ACLY	4	0.011266	0.037409	0.791757	914	3	-0.96318	0.9265	0.92668	1	17578	0	-0.96318
TMEM200C	4	0.011304	0.037539	0.791757	915	4	-0.60562	0.9887	0.9887	1	19005	0	-0.60562
GUCD1	4	0.011329	0.037611	0.791757	916	1	0.65047	0.026453	0.079226	0.878016	1742	2	0.65047
NMRK1	4	0.011367	0.037732	0.791757	917	4	-0.53354	0.98863	0.98863	1	19003	0	-0.53354
TBC1D3F	4	0.011368	0.037733	0.791757	918	4	-1.2221	0.98488	0.98486	1	18902	0	-1.2221
C16orf93	4	0.011369	0.037737	0.791757	919	4	-0.75697	0.98863	0.98863	1	19002	0	-0.75697
VAMP8	4	0.01138	0.037775	0.791757	920	3	-0.61249	0.9278	0.92798	1	17614	0	-0.61249
HINT1	4	0.011385	0.037794	0.791757	921	4	-0.46712	0.98861	0.98862	1	19001	0	-0.46712
SLIRP	4	0.011403	0.037848	0.791757	922	4	-0.6955	0.9886	0.9886	1	19000	0	-0.6955
CCBL1	4	0.011432	0.037937	0.791757	923	1	0.54968	0.040505	0.10716	0.911411	2275	2	0.54968
FAM175B	4	0.011435	0.037949	0.791757	924	3	-0.77749	0.85835	0.85814	1	16196	1	-0.77749
MRLN	4	0.011438	0.037956	0.791757	925	2	-0.36942	0.45264	0.60134	1	11253	2	-0.36942
FGF17	4	0.011447	0.037984	0.791757	926	4	-0.51664	0.98855	0.98856	1	18999	0	-0.51664
PSMD12	4	0.01145	0.037998	0.791757	927	4	-1.2865	0.98433	0.9843	1	18892	0	-1.2865
NKX2-8	4	0.011463	0.038032	0.791757	928	4	-0.58606	0.98854	0.98854	1	18998	0	-0.58606
NIPAL3	4	0.011482	0.038084	0.791757	929	4	-1.0014	0.98852	0.98852	1	18997	0	-1.0014
ATP6V0D1	4	0.011483	0.038088	0.791757	930	3	-0.83748	0.36673	0.51921	1	9774	1	-0.83748
PRR5	4	0.011512	0.038161	0.791757	931	4	-0.6214	0.98849	0.98849	1	18995	0	-0.6214
FBXO32	4	0.011521	0.038191	0.791757	932	3	-0.82713	0.35267	0.50575	1	9537	1	-0.82713
HEATR1	4	0.011527	0.038206	0.791757	933	4	-1.1516	0.98847	0.98848	1	18994	0	-1.1516
APH1A	4	0.011528	0.038209	0.791757	934	3	-0.75635	0.9282	0.92838	1	17622	0	-0.75635
SCN11A	4	0.011554	0.038301	0.791757	935	3	-0.83947	0.96238	0.96239	1	18352	0	-0.83947
DNAH7	4	0.01156	0.038315	0.791757	936	2	-0.57948	0.84109	0.84195	1	15898	1	-0.57948
C10orf95	4	0.011565	0.038337	0.791757	937	4	-0.8671	0.98843	0.98845	1	18992	0	-0.8671
BBX	4	0.011571	0.038353	0.791757	938	4	-0.71908	0.98843	0.98844	1	18991	0	-0.71908
OTOA	4	0.011586	0.038405	0.791979	939	1	0.085469	0.49713	0.64453	1	12053	2	0.085469
MSL1	4	0.011637	0.038554	0.792925	940	4	-1.0968	0.98836	0.98836	1	18988	0	-1.0968
VEZT	4	0.011637	0.038556	0.792925	941	1	-0.054128	0.75917	0.77904	1	14654	1	-0.054128
STRA8	4	0.011643	0.038573	0.792925	942	3	-0.86064	0.85622	0.85612	1	16159	1	-0.86064
C16orf89	4	0.011674	0.038666	0.793731	943	4	-0.68023	0.98833	0.98833	1	18987	0	-0.68023
WISP3	4	0.011683	0.038695	0.793731	944	4	-0.74617	0.98832	0.98832	1	18986	0	-0.74617
CCT2	4	0.011703	0.038762	0.794115	945	3	-1.2112	0.87413	0.87404	1	16502	0	-1.2112
CORO7-PAM16	4	0.011714	0.038795	0.794115	946	4	-0.66345	0.98829	0.98829	1	18985	0	-0.66345
ZC3H13	4	0.01174	0.038874	0.794886	947	1	0.20583	0.47397	0.62205	1	11651	2	0.20583
PMVK	4	0.011776	0.038996	0.796534	948	2	-0.77123	0.82372	0.82699	1	15601	1	-0.77123
RRS1	4	0.011815	0.039106	0.797446	949	3	-1.1526	0.52492	0.66116	1	12350	1	-1.1526
MAPK12	4	0.011831	0.039157	0.797446	950	3	-1.2337	0.20709	0.36721	1	7067	1	-1.2337
L3MBTL3	4	0.011832	0.039164	0.797446	951	3	-0.83194	0.84841	0.84863	1	16017	1	-0.83194
KRTAP3-1	4	0.011874	0.039286	0.798227	952	4	-0.69189	0.98813	0.98812	1	18982	0	-0.69189
FGD3	4	0.011902	0.039369	0.798227	953	3	-0.94203	0.43343	0.583	1	10922	1	-0.94203
FAF2	4	0.011917	0.03942	0.798227	954	4	-0.50209	0.98808	0.98808	1	18981	0	-0.50209
HOXA10	4	0.011935	0.039469	0.798227	955	3	-0.74472	0.96492	0.96496	1	18405	0	-0.74472
PRR20A	4	0.011943	0.039493	0.798227	956	4	-0.67958	0.98806	0.98806	1	18980	0	-0.67958
FLOT2	4	0.011945	0.0395	0.798227	957	3	-1.0613	0.97797	0.97813	1	18748	0	-1.0613
PNO1	4	0.01195	0.039517	0.798227	958	4	-0.73506	0.98805	0.98805	1	18979	0	-0.73506
PAK6	4	0.011954	0.039532	0.798227	959	3	-0.80986	0.9615	0.96147	1	18330	0	-0.80986
GTF3C1	4	0.011982	0.039619	0.799073	960	4	-0.5178	0.98802	0.98802	1	18978	0	-0.5178
CXCL14	4	0.011997	0.039665	0.799073	961	2	-0.17635	0.29207	0.44797	1	8511	2	-0.17635
AP2M1	4	0.012008	0.039698	0.799073	962	4	-0.84647	0.98799	0.988	1	18977	0	-0.84647
RBM41	4	0.012042	0.039805	0.800392	963	4	-0.65095	0.98796	0.98796	1	18976	0	-0.65095
LRCH4	4	0.012088	0.039946	0.802406	964	4	-0.64639	0.98543	0.98539	1	18916	0	-0.64639
FAM170A	4	0.012099	0.039989	0.802427	965	2	-0.40699	0.93811	0.93815	1	17846	0	-0.40699
KCNJ10	4	0.012139	0.0401	0.802797	966	4	-0.59991	0.98786	0.98786	1	18975	0	-0.59991
HBS1L	4	0.012151	0.040137	0.802797	967	1	0.28696	0.1434	0.29035	0.988887	5667	3	0.28696
MRFAP1	4	0.01217	0.040196	0.802797	968	2	-0.34945	0.3621	0.51478	1	9693	2	-0.34945
SLC16A7	4	0.012196	0.040289	0.802797	969	2	-0.62605	0.73619	0.76432	1	14380	1	-0.62605
RHOT1	4	0.012202	0.040305	0.802797	970	3	-0.4897	0.9674	0.96742	1	18453	0	-0.4897
CATSPER3	4	0.012208	0.040322	0.802797	971	3	-0.84016	0.81587	0.82053	1	15467	1	-0.84016
C1orf116	4	0.012223	0.040361	0.802797	972	3	-1.1607	0.24674	0.4049	1	7734	1	-1.1607
CROCC	4	0.012226	0.040368	0.802797	973	3	-1.0994	0.968	0.96805	1	18471	0	-1.0994
TNPO1	4	0.012243	0.040434	0.802797	974	4	-0.90682	0.98776	0.98774	1	18974	0	-0.90682
TRIAP1	4	0.012253	0.040461	0.802797	975	3	-1.0977	0.82344	0.82676	1	15598	1	-1.0977
LYSMD2	4	0.012253	0.040463	0.802797	976	2	-0.38955	0.060293	0.14495	0.942162	2970	1	-0.38955
ZNF366	4	0.012274	0.040527	0.803232	977	4	-0.44142	0.98773	0.98772	1	18972	0	-0.44142
SDE2	4	0.012303	0.040622	0.803546	978	4	-0.58438	0.9877	0.98768	1	18971	0	-0.58438
PIP5KL1	4	0.012307	0.040637	0.803546	979	3	-0.9684	0.89984	0.89983	1	17030	0	-0.9684
EIF3G	4	0.012327	0.0407	0.803546	980	3	-1.0257	0.90012	0.9001	1	17038	0	-1.0257
CCDC43	4	0.012341	0.040745	0.803546	981	3	-0.86778	0.97584	0.976	1	18679	0	-0.86778
SETD9	4	0.012349	0.040769	0.803546	982	4	-0.65797	0.98765	0.98763	1	18970	0	-0.65797
PCDH8	4	0.012356	0.040791	0.803546	983	3	-0.7344	0.76326	0.78178	1	14704	1	-0.7344
USP36	4	0.012391	0.040892	0.804702	984	4	-0.68836	0.98761	0.98758	1	18969	0	-0.68836
MTAP	4	0.012424	0.040994	0.805905	985	4	-0.96368	0.98758	0.98754	1	18968	0	-0.96368
ZNF771	4	0.012459	0.041103	0.807227	986	3	-0.77165	0.59474	0.69059	1	12914	1	-0.77165
MLLT11	4	0.012529	0.04131	0.807507	987	3	-0.57291	0.88109	0.88101	1	16637	0	-0.57291
TMEM80	4	0.012541	0.041343	0.807507	988	2	-0.46284	0.86217	0.86199	1	16274	0	-0.46284
KRTAP17-1	4	0.012542	0.041344	0.807507	989	4	-0.53691	0.98746	0.98743	1	18967	0	-0.53691
SCARB2	4	0.012547	0.041359	0.807507	990	3	-1.0437	0.80315	0.81047	1	15280	1	-1.0437
WDR92	4	0.012563	0.041407	0.807507	991	3	-1.0358	0.61668	0.7007	1	13111	1	-1.0358
RPS4X	4	0.012567	0.041416	0.807507	992	3	-1.3206	0.012972	0.042661	0.827996	991	1	-1.3206
PSMD9	4	0.012575	0.041445	0.807507	993	3	-0.84556	0.87896	0.8789	1	16591	0	-0.84556
TMPRSS4	4	0.012581	0.041467	0.807507	994	2	-0.4819	0.071816	0.16636	0.959042	3355	2	-0.4819
RMND5B	4	0.012594	0.041504	0.807507	995	3	-1.3577	0.96833	0.96837	1	18481	0	-1.3577
ACE	4	0.012613	0.041575	0.807507	996	3	-0.46418	0.91011	0.91011	1	17235	0	-0.46418
CLCN4	4	0.012614	0.041576	0.807507	997	2	-0.73641	0.29067	0.44668	1	8477	1	-0.73641
NOB1	4	0.01267	0.041738	0.809169	998	4	-0.66613	0.98733	0.98728	1	18966	0	-0.66613
RORC	4	0.01269	0.041803	0.809169	999	4	-0.82505	0.98731	0.98726	1	18965	0	-0.82505
ESM1	4	0.012705	0.041845	0.809169	1000	3	-0.69983	0.92804	0.92823	1	17619	0	-0.69983
LEP	4	0.012714	0.04187	0.809169	1001	4	-0.488	0.98729	0.98723	1	18964	0	-0.488
EXOC3	4	0.012714	0.041871	0.809169	1002	4	-0.91681	0.98519	0.98517	1	18908	0	-0.91681
CCDC86	4	0.012755	0.041998	0.809374	1003	3	-0.96443	0.52516	0.66125	1	12351	1	-0.96443
CON169	4	0.012767	0.042048	0.809374	1004	1	-0.022334	0.78722	0.79858	1	15041	1	-0.022334
DLL4	4	0.012795	0.042131	0.809374	1005	4	-0.91486	0.9872	0.98715	1	18963	0	-0.91486
BATF3	4	0.012808	0.042166	0.809374	1006	4	-0.48114	0.98719	0.98714	1	18962	0	-0.48114
ACBD4	4	0.012818	0.042189	0.809374	1007	4	-0.62779	0.98718	0.98713	1	18961	0	-0.62779
CTDP1	4	0.012818	0.04219	0.809374	1008	3	-0.99214	0.97961	0.97972	1	18777	0	-0.99214
CNPPD1	4	0.012831	0.042228	0.809374	1009	3	-1.1309	0.74591	0.77047	1	14488	1	-1.1309
MBD6	4	0.012859	0.042314	0.809374	1010	4	-0.94717	0.98611	0.98609	1	18933	0	-0.94717
NDUFA4L2	4	0.01287	0.042342	0.809374	1011	2	-0.13095	0.26974	0.42669	1	8129	2	-0.13095
PPP1R14D	4	0.012876	0.042364	0.809374	1012	3	-0.74115	0.96403	0.96406	1	18386	0	-0.74115
NINJ1	4	0.012893	0.042421	0.809374	1013	3	-1.2743	0.53393	0.66467	1	12407	1	-1.2743
HDC	4	0.012906	0.042462	0.809374	1014	3	-1.1947	0.81333	0.81853	1	15432	1	-1.1947
FOXD4L5	4	0.012916	0.042487	0.809374	1015	3	-0.85459	0.51725	0.65812	1	12293	1	-0.85459
ASAH2B	4	0.012921	0.042508	0.809374	1016	4	-0.64732	0.98708	0.98703	1	18960	0	-0.64732
DNLZ	4	0.012921	0.042508	0.809374	1017	2	-0.068396	0.4126	0.56302	1	10564	2	-0.068396
DAB2	4	0.012975	0.04267	0.810088	1018	3	-0.71837	0.97502	0.97518	1	18642	0	-0.71837
DNAJC17	4	0.012981	0.042692	0.810088	1019	4	-0.66634	0.98702	0.98696	1	18958	0	-0.66634
TTC8	4	0.012997	0.042742	0.810088	1020	3	-0.83439	0.40796	0.55852	1	10481	1	-0.83439
VIPAS39	4	0.01301	0.042792	0.810088	1021	4	-0.50665	0.98699	0.98693	1	18957	0	-0.50665
CRMP1	4	0.013024	0.042831	0.810088	1022	2	-0.21864	0.80349	0.81075	1	15283	1	-0.21864
POLR3C	4	0.013028	0.042839	0.810088	1023	3	-0.86161	0.83393	0.83567	1	15767	1	-0.86161
SRSF11	4	0.013028	0.042839	0.810088	1024	3	-0.98918	0.92754	0.92772	1	17609	0	-0.98918
RNF115	4	0.013075	0.042965	0.811674	1025	3	-0.60056	0.24178	0.40012	1	7644	1	-0.60056
BAX	4	0.013092	0.043022	0.811963	1026	4	-0.50787	0.98691	0.98684	1	18955	0	-0.50787
PPIAL4C	4	0.013126	0.043118	0.812618	1027	3	-1.2763	0.94468	0.94471	1	17980	0	-1.2763
UGGT1	4	0.013133	0.04314	0.812618	1028	2	-0.56551	0.14641	0.29527	0.988887	5765	1	-0.56551
FKBP3	4	0.013153	0.043199	0.812925	1029	4	-0.49831	0.98685	0.98678	1	18954	0	-0.49831
PTRF	4	0.013178	0.043265	0.813376	1030	3	-0.8677	0.63256	0.70827	1	13268	1	-0.8677
SSTR2	4	0.013207	0.043359	0.813569	1031	4	-0.54436	0.98679	0.98673	1	18953	0	-0.54436
SMARCD2	4	0.013217	0.043391	0.813569	1032	4	-0.50786	0.98678	0.98672	1	18952	0	-0.50786
MXI1	4	0.013229	0.043428	0.813569	1033	3	-0.69575	0.90174	0.90176	1	17075	0	-0.69575
ZNF687	4	0.013238	0.04346	0.813569	1034	4	-0.56665	0.98676	0.9867	1	18951	0	-0.56665
CACUL1	4	0.013277	0.043578	0.813569	1035	3	-0.90228	0.89161	0.89158	1	16860	0	-0.90228
AKR1B1	4	0.01328	0.043586	0.813569	1036	1	0.31126	0.086772	0.19354	0.961837	3868	3	0.31126
SSB	4	0.013311	0.04368	0.813569	1037	4	-0.54842	0.98669	0.98661	1	18950	0	-0.54842
CHTOP	4	0.013329	0.04373	0.813569	1038	4	-0.76248	0.98667	0.9866	1	18949	0	-0.76248
PSME3	4	0.013331	0.043736	0.813569	1039	4	-0.55235	0.98667	0.9866	1	18948	0	-0.55235
CLEC4F	4	0.013331	0.043737	0.813569	1040	3	-0.8599	0.35301	0.50608	1	9542	1	-0.8599
LACTB	4	0.013331	0.043737	0.813569	1041	1	0.059375	0.07861	0.17876	0.961837	3586	1	0.059375
SIRT6	4	0.013357	0.043818	0.81386	1042	4	-0.39299	0.98664	0.98657	1	18947	0	-0.39299
FLAD1	4	0.013383	0.043898	0.81386	1043	1	-0.1616	0.018376	0.05901	0.856605	1323	1	-0.1616
ANKRD16	4	0.013405	0.043969	0.81386	1044	3	-0.88127	0.24305	0.40133	1	7670	1	-0.88127
OR8A1	4	0.013407	0.043974	0.81386	1045	4	-0.64487	0.9853	0.98528	1	18911	0	-0.64487
MTG1	4	0.013428	0.04403	0.81386	1046	4	-0.70014	0.98657	0.9865	1	18946	0	-0.70014
CCNG1	4	0.01343	0.04404	0.81386	1047	3	-0.71126	0.54846	0.67061	1	12520	1	-0.71126
SPATA5L1	4	0.013433	0.044047	0.81386	1048	4	-0.60722	0.98657	0.9865	1	18945	0	-0.60722
IQGAP2	4	0.013498	0.044254	0.815994	1049	4	-0.60812	0.9865	0.98644	1	18943	0	-0.60812
POC1B	4	0.013523	0.044327	0.815994	1050	3	-0.81091	0.81793	0.82217	1	15501	1	-0.81091
MYO1E	4	0.01357	0.044482	0.815994	1051	4	-0.53056	0.98643	0.98637	1	18942	0	-0.53056
CDC42SE2	4	0.013583	0.044527	0.815994	1052	4	-0.79257	0.98642	0.98636	1	18941	0	-0.79257
NAMPT	4	0.013588	0.044541	0.815994	1053	2	-0.48475	0.15036	0.30172	0.990744	5882	1	-0.48475
TLR6	4	0.013616	0.044628	0.815994	1054	4	-0.60662	0.98638	0.98633	1	18940	0	-0.60662
RSL24D1	4	0.013623	0.044651	0.815994	1055	4	-1.492	0.98327	0.98324	1	18862	0	-1.492
TMEM184C	4	0.013633	0.044676	0.815994	1056	3	-0.96582	0.84075	0.84162	1	15892	1	-0.96582
TRPC6	4	0.013639	0.044697	0.815994	1057	1	0.18994	0.32145	0.47589	1	8996	2	0.18994
RHBDL3	4	0.013649	0.044721	0.815994	1058	3	-0.73855	0.23909	0.39763	1	7604	1	-0.73855
SRGAP1	4	0.013663	0.044773	0.815994	1059	3	-0.81915	0.74774	0.77164	1	14506	1	-0.81915
ZNF280A	4	0.01367	0.04479	0.815994	1060	4	-0.38887	0.98633	0.98628	1	18939	0	-0.38887
MPZ	4	0.01368	0.044824	0.815994	1061	4	-0.64102	0.98632	0.98627	1	18938	0	-0.64102
PCF11	4	0.013691	0.044858	0.815994	1062	1	-0.10956	0.039292	0.10474	0.908239	2231	1	-0.10956
RALGDS	4	0.013713	0.044938	0.815994	1063	3	-0.78444	0.30755	0.4627	1	8765	1	-0.78444
LGALS8	4	0.013736	0.045003	0.815994	1064	4	-0.66808	0.98626	0.98622	1	18936	0	-0.66808
BBS4	4	0.013742	0.045018	0.815994	1065	2	-0.35064	0.91886	0.91893	1	17410	0	-0.35064
DHX58	4	0.013746	0.045031	0.815994	1066	3	-1.017	0.97075	0.97083	1	18535	0	-1.017
PRR19	4	0.013793	0.04518	0.815994	1067	3	-0.6592	0.97054	0.9706	1	18532	0	-0.6592
THEM5	4	0.01383	0.0453	0.815994	1068	3	-1.1764	0.97976	0.97984	1	18782	0	-1.1764
MAST4	4	0.013832	0.045304	0.815994	1069	4	-0.58798	0.98617	0.98615	1	18935	0	-0.58798
FAM208A	4	0.013845	0.045341	0.815994	1070	1	0.11066	0.90202	0.90205	1	17083	0	0.11066
KIAA0907	4	0.013863	0.045405	0.815994	1071	3	-0.89274	0.85288	0.85286	1	16090	1	-0.89274
RABGGTB	4	0.013888	0.045483	0.815994	1072	4	-0.95074	0.98611	0.98609	1	18934	0	-0.95074
DCAF7	4	0.013892	0.045497	0.815994	1073	4	-0.87597	0.98374	0.98372	1	18875	0	-0.87597
ZNF18	4	0.013896	0.045506	0.815994	1074	2	-0.54808	0.78464	0.79672	1	14998	1	-0.54808
ARHGAP31	4	0.013899	0.045513	0.815994	1075	3	-0.9054	0.23718	0.39585	1	7566	1	-0.9054
GEMIN5	4	0.013922	0.045587	0.815994	1076	4	-0.47012	0.98608	0.98605	1	18932	0	-0.47012
COL2A1	4	0.013934	0.045625	0.815994	1077	3	-0.84611	0.93189	0.93198	1	17710	0	-0.84611
GPATCH8	4	0.013935	0.045627	0.815994	1078	3	-0.68603	0.7512	0.77388	1	14552	1	-0.68603
ADRB2	4	0.013947	0.045659	0.815994	1079	2	-1.0393	0.54385	0.6687	1	12476	1	-1.0393
CLK3	4	0.013966	0.045721	0.815994	1080	4	-0.57643	0.98603	0.98601	1	18931	0	-0.57643
CYFIP1	4	0.013968	0.04573	0.815994	1081	4	-0.96708	0.98603	0.98601	1	18930	0	-0.96708
BRD2	4	0.01397	0.045737	0.815994	1082	4	-0.41662	0.98603	0.986	1	18929	0	-0.41662
ALDH7A1	4	0.013989	0.045797	0.815994	1083	4	-0.70907	0.98601	0.98598	1	18928	0	-0.70907
FAM19A4	4	0.013998	0.045824	0.815994	1084	4	-0.89536	0.986	0.98597	1	18927	0	-0.89536
EPRS	4	0.01401	0.045861	0.815994	1085	3	-1.0574	0.97183	0.97195	1	18562	0	-1.0574
CSRP1	4	0.014034	0.045925	0.815994	1086	4	-0.59647	0.98597	0.98593	1	18926	0	-0.59647
MON2	4	0.01405	0.045987	0.815994	1087	3	-0.65965	0.71196	0.74994	1	14091	1	-0.65965
OR4M1	4	0.014067	0.046044	0.815994	1088	3	-0.75254	0.83879	0.83991	1	15849	1	-0.75254
PIK3R4	4	0.014091	0.046119	0.815994	1089	4	-0.50833	0.98591	0.98587	1	18924	0	-0.50833
FCRL5	4	0.014101	0.046151	0.815994	1090	2	-0.69835	0.86708	0.86692	1	16368	0	-0.69835
KCNK9	4	0.014122	0.046219	0.815994	1091	3	-0.94475	0.75085	0.77365	1	14547	1	-0.94475
HPRT1	4	0.014123	0.046223	0.815994	1092	2	-0.25093	0.15319	0.30636	0.992971	5961	2	-0.25093
MRTO4	4	0.01414	0.046276	0.815994	1093	3	-0.82432	0.92095	0.92109	1	17449	0	-0.82432
RBM17	4	0.014145	0.046286	0.815994	1094	3	-0.81942	0.96459	0.96461	1	18396	0	-0.81942
TMEM165	4	0.014145	0.046289	0.815994	1095	3	-0.67059	0.97468	0.97482	1	18635	0	-0.67059
ATP5C1	4	0.014152	0.04631	0.815994	1096	3	-0.92934	0.71029	0.74896	1	14069	1	-0.92934
PLA2G6	4	0.014152	0.046312	0.815994	1097	1	0.47986	0.046406	0.11858	0.920708	2485	2	0.47986
TRPV5	4	0.014167	0.046357	0.816053	1098	4	-0.68087	0.98583	0.98579	1	18922	0	-0.68087
UBP1	4	0.014208	0.046477	0.817425	1099	2	-0.66146	0.8813	0.8812	1	16643	0	-0.66146
ADCYAP1R1	4	0.014233	0.046556	0.818059	1100	4	-0.45397	0.98577	0.98572	1	18921	0	-0.45397
ZNF729	4	0.014255	0.046635	0.818059	1101	1	0.482	0.11483	0.24249	0.975578	4802	3	0.482
ARIH1	4	0.014265	0.046668	0.818059	1102	4	-1.0828	0.98573	0.98568	1	18920	0	-1.0828
ANGPT2	4	0.014272	0.046682	0.818059	1103	2	-0.21307	0.072404	0.16746	0.960412	3371	2	-0.21307
MAST2	4	0.014306	0.046789	0.819182	1104	1	0.52679	0.044009	0.11403	0.919434	2397	3	0.52679
CON029	4	0.014321	0.046836	0.819186	1105	2	-0.49587	0.94325	0.94334	1	17959	0	-0.49587
HDAC7	4	0.014332	0.046873	0.819186	1106	4	-0.626	0.98567	0.98563	1	18919	0	-0.626
RPS27	4	0.014357	0.046949	0.819769	1107	3	-0.63812	0.91739	0.91747	1	17382	0	-0.63812
KLHDC7A	4	0.014399	0.047082	0.821172	1108	4	-0.56071	0.9856	0.98556	1	18918	0	-0.56071
ASPSCR1	4	0.014409	0.047114	0.821172	1109	3	-0.45746	0.64508	0.7144	1	13388	1	-0.45746
GLOD5	4	0.014435	0.047188	0.821386	1110	3	-0.67437	0.4926	0.64014	1	11983	1	-0.67437
MRPL36	4	0.014441	0.047211	0.821386	1111	3	-0.77085	0.62767	0.7059	1	13216	1	-0.77085
FAM186A	4	0.01446	0.047271	0.821689	1112	2	-0.51065	0.80759	0.81393	1	15351	1	-0.51065
TMEM120A	4	0.014481	0.047343	0.822195	1113	3	-0.91959	0.62395	0.70416	1	13185	1	-0.91959
JMJD7-PLA2G4B	4	0.014511	0.047429	0.822958	1114	2	0.019782	0.15265	0.30548	0.992971	5944	2	0.019782
YPEL2	4	0.01453	0.04749	0.823276	1115	4	-0.86168	0.98547	0.98544	1	18917	0	-0.86168
DNAH2	4	0.01457	0.047606	0.823993	1116	3	-0.86167	0.91377	0.91379	1	17311	0	-0.86167
DDX31	4	0.014578	0.047629	0.823993	1117	4	-0.87466	0.98542	0.98539	1	18915	0	-0.87466
AGBL1	4	0.014597	0.047677	0.823993	1118	4	-1.1258	0.9854	0.98537	1	18914	0	-1.1258
GBP3	4	0.014614	0.047726	0.823993	1119	2	-0.11283	0.33445	0.48834	1	9224	1	-0.11283
SFTPD	4	0.01462	0.047744	0.823993	1120	3	-0.69852	0.88782	0.88776	1	16776	0	-0.69852
MYO1D	4	0.014641	0.04782	0.824573	1121	4	-0.61948	0.98536	0.98533	1	18913	0	-0.61948
ARID4A	4	0.014667	0.047895	0.825116	1122	3	-1.0542	0.52066	0.65948	1	12318	1	-1.0542
PALM	4	0.014738	0.048104	0.827434	1123	4	-0.51417	0.98526	0.98524	1	18910	0	-0.51417
NR3C1	4	0.014748	0.04814	0.827434	1124	3	-0.71152	0.075193	0.17249	0.961837	3462	1	-0.71152
LGR6	4	0.014761	0.048181	0.827434	1125	3	-0.89851	0.86852	0.86837	1	16389	0	-0.89851
KIF3A	4	0.014767	0.0482	0.827434	1126	3	-0.46262	0.53702	0.66595	1	12434	1	-0.46262
LCTL	4	0.014782	0.048243	0.827434	1127	4	-0.54549	0.98522	0.9852	1	18909	0	-0.54549
C4orf27	4	0.014795	0.048291	0.827526	1128	3	-0.95126	0.90122	0.90123	1	17066	0	-0.95126
FAS	4	0.014883	0.048584	0.829301	1129	4	-0.52845	0.98512	0.98509	1	18907	0	-0.52845
NIPA1	4	0.014886	0.048596	0.829301	1130	2	-1.0542	0.87186	0.87176	1	16454	0	-1.0542
PAPOLA	4	0.014901	0.048652	0.829301	1131	3	-1.1659	0.62415	0.70426	1	13188	1	-1.1659
CON058	4	0.014921	0.048711	0.829301	1132	3	-0.55389	0.48599	0.63368	1	11863	1	-0.55389
JAGN1	4	0.014935	0.048754	0.829301	1133	3	-0.74998	0.78778	0.79898	1	15046	1	-0.74998
DNAJB12	4	0.014937	0.04876	0.829301	1134	3	-0.84644	0.40002	0.55094	1	10339	1	-0.84644
UBE2T	4	0.014947	0.048787	0.829301	1135	4	-0.44389	0.98505	0.98502	1	18906	0	-0.44389
HBEGF	4	0.014952	0.048803	0.829301	1136	3	-1.0743	0.45908	0.60763	1	11369	1	-1.0743
SLC11A2	4	0.014958	0.048826	0.829301	1137	2	-0.43733	0.88406	0.884	1	16700	0	-0.43733
KATNBL1	4	0.014965	0.048842	0.829301	1138	4	-0.94997	0.98504	0.985	1	18905	0	-0.94997
FCN2	4	0.014972	0.048866	0.829301	1139	1	0.47023	0.12936	0.26707	0.986783	5232	3	0.47023
AMFR	4	0.015024	0.049032	0.83069	1140	2	0.15268	0.20175	0.36206	1	6954	2	0.15268
PCDHGA8	4	0.015031	0.049054	0.83069	1141	3	-1.1053	0.68839	0.73684	1	13842	1	-1.1053
FOXB1	4	0.01506	0.049143	0.83069	1142	3	-0.7589	0.59676	0.69152	1	12933	1	-0.7589
SCO2	4	0.015075	0.049198	0.83069	1143	3	-0.351	0.96782	0.96787	1	18468	0	-0.351
TRAP1	4	0.015083	0.049214	0.83069	1144	4	-0.63853	0.98492	0.98489	1	18903	0	-0.63853
BTBD1	4	0.015126	0.049352	0.83069	1145	3	-0.39675	0.47706	0.62502	1	11700	1	-0.39675
ADAM11	4	0.015165	0.049458	0.83069	1146	3	-0.96315	0.96191	0.9619	1	18338	0	-0.96315
TNPO3	4	0.015176	0.049486	0.83069	1147	3	-0.98994	0.9754	0.97556	1	18662	0	-0.98994
NELFCD	4	0.015183	0.049504	0.83069	1148	3	-1.0201	0.29988	0.45546	1	8631	1	-1.0201
CARF	4	0.015203	0.049559	0.83069	1149	4	-0.56448	0.9848	0.98478	1	18900	0	-0.56448
AGBL4	4	0.015221	0.049606	0.83069	1150	3	-1.3237	0.94	0.9401	1	17881	0	-1.3237
FIGF	4	0.015221	0.049608	0.83069	1151	4	-0.73837	0.98478	0.98476	1	18899	0	-0.73837
EEF1B2	4	0.015307	0.049871	0.83069	1152	2	-0.23207	0.28149	0.43798	1	8309	2	-0.23207
COMMD1	4	0.015318	0.049907	0.83069	1153	2	-0.61405	0.50058	0.64794	1	12114	2	-0.61405
SLC1A1	4	0.015331	0.049944	0.83069	1154	3	-0.72305	0.97388	0.97401	1	18614	0	-0.72305
MTSS1L	4	0.015332	0.049945	0.83069	1155	4	-0.92815	0.98467	0.98464	1	18897	0	-0.92815
ASH1L	4	0.015345	0.049986	0.83069	1156	4	-0.52014	0.98465	0.98462	1	18896	0	-0.52014
FSHR	4	0.015366	0.050048	0.83069	1157	3	-0.9318	0.80635	0.81294	1	15339	1	-0.9318
KIAA0226L	4	0.015366	0.050051	0.83069	1158	3	-0.95516	0.94185	0.94192	1	17925	0	-0.95516
NARR	4	0.01537	0.050057	0.83069	1159	3	-1.0927	0.94031	0.94038	1	17891	0	-1.0927
GPR88	4	0.015373	0.050067	0.83069	1160	3	-0.96129	0.93016	0.93028	1	17675	0	-0.96129
OCM2	4	0.015382	0.050092	0.83069	1161	2	-0.30142	0.76828	0.78523	1	14769	1	-0.30142
C15orf59	4	0.015395	0.050136	0.83069	1162	2	-0.59715	0.9761	0.97629	1	18691	0	-0.59715
MOB4	4	0.015398	0.05014	0.83069	1163	3	-0.90708	0.88097	0.8809	1	16635	0	-0.90708
NT5C3A	4	0.015402	0.050159	0.83069	1164	2	-0.4232	0.84012	0.84109	1	15882	1	-0.4232
LYST	4	0.015405	0.050163	0.83069	1165	3	-0.86962	0.96263	0.96263	1	18356	0	-0.86962
C16orf45	4	0.015422	0.050212	0.83069	1166	3	-0.87484	0.88762	0.88757	1	16773	0	-0.87484
HAPLN3	4	0.015434	0.050252	0.83069	1167	3	-0.75624	0.91202	0.91202	1	17276	0	-0.75624
SLC38A1	4	0.015459	0.050329	0.83069	1168	4	-0.58751	0.98454	0.98451	1	18895	0	-0.58751
VPS28	4	0.015475	0.050381	0.83069	1169	3	-0.87056	0.93672	0.93677	1	17809	0	-0.87056
ABCC2	4	0.015482	0.050403	0.83069	1170	3	-0.9526	0.67308	0.72861	1	13681	1	-0.9526
AIM1L	4	0.015483	0.050414	0.83069	1171	2	-0.70113	0.61153	0.6983	1	13068	1	-0.70113
FXR2	4	0.015485	0.050418	0.83069	1172	2	-0.44149	0.8561	0.856	1	16157	1	-0.44149
EIF1AX	4	0.015489	0.050432	0.83069	1173	3	-1.0088	0.96779	0.96784	1	18466	0	-1.0088
C20orf202	4	0.015494	0.050449	0.83069	1174	2	-0.7409	0.76375	0.78211	1	14714	1	-0.7409
ZFAND5	4	0.015527	0.050542	0.830797	1175	3	-0.72209	0.28178	0.43823	1	8315	1	-0.72209
TTLL12	4	0.015536	0.050573	0.830797	1176	3	-1.6104	0.65662	0.72016	1	13508	1	-1.6104
SERTAD2	4	0.015539	0.050584	0.830797	1177	4	-0.79033	0.98446	0.98443	1	18894	0	-0.79033
TAS2R40	4	0.01559	0.050746	0.831238	1178	3	-0.93978	0.81899	0.82305	1	15517	1	-0.93978
SLC25A4	4	0.015593	0.050757	0.831238	1179	4	-0.48725	0.98441	0.98437	1	18893	0	-0.48725
CCNT1	4	0.015597	0.050771	0.831238	1180	3	-1.0304	0.96057	0.96057	1	18309	0	-1.0304
ACADM	4	0.015608	0.050799	0.831238	1181	2	-0.2272	0.13673	0.27932	0.986848	5471	2	-0.2272
APEH	4	0.015653	0.05095	0.831238	1182	2	0.24131	0.062122	0.14837	0.94476	3036	2	0.24131
OTOGL	4	0.015671	0.051004	0.831238	1183	3	-0.77973	0.63896	0.71135	1	13327	1	-0.77973
PAPPA2	4	0.015673	0.051014	0.831238	1184	4	-0.66982	0.98433	0.98429	1	18891	0	-0.66982
GLS2	4	0.015683	0.051044	0.831238	1185	4	-0.78096	0.98432	0.98428	1	18890	0	-0.78096
NLGN4Y	4	0.015685	0.051049	0.831238	1186	4	-0.39003	0.98432	0.98428	1	18889	0	-0.39003
THEM4	4	0.015694	0.051074	0.831238	1187	4	-0.57197	0.98431	0.98427	1	18888	0	-0.57197
FAM129A	4	0.015697	0.051083	0.831238	1188	3	-0.84026	0.30131	0.45676	1	8651	1	-0.84026
ATP12A	4	0.015724	0.051167	0.831912	1189	4	-0.49162	0.98428	0.98424	1	18887	0	-0.49162
TM6SF1	4	0.015763	0.051296	0.833307	1190	3	-0.89337	0.97387	0.974	1	18613	0	-0.89337
GPRC5D	4	0.015815	0.051447	0.834608	1191	3	-0.81294	0.96628	0.96632	1	18438	0	-0.81294
ZFP37	4	0.015837	0.051517	0.834608	1192	4	-0.46282	0.98416	0.98412	1	18886	0	-0.46282
PQBP1	4	0.015843	0.051539	0.834608	1193	2	-0.1747	0.64329	0.71349	1	13370	1	-0.1747
WNT7A	4	0.015862	0.051611	0.834608	1194	4	-0.87496	0.98414	0.98409	1	18885	0	-0.87496
EFNB3	4	0.015874	0.05165	0.834608	1195	4	-0.70311	0.98413	0.98408	1	18884	0	-0.70311
GREM1	4	0.015882	0.051672	0.834608	1196	2	-0.41733	0.38188	0.53362	1	10038	2	-0.41733
TEX9	4	0.015895	0.05171	0.834608	1197	1	-0.053265	0.62263	0.70352	1	13167	1	-0.053265
MYOF	4	0.015897	0.051721	0.834608	1198	4	-0.62855	0.9841	0.98407	1	18883	0	-0.62855
ZSWIM8	4	0.015919	0.051778	0.834836	1199	2	-0.75908	0.81761	0.82192	1	15494	1	-0.75908
ZMIZ1	4	0.015946	0.051868	0.835583	1200	4	-1.108	0.98027	0.98033	1	18794	0	-1.108
SPESP1	4	0.016005	0.052041	0.837492	1201	3	-0.83655	0.8467	0.84706	1	15989	1	-0.83655
MESP1	4	0.016028	0.052116	0.837492	1202	4	-0.74706	0.98397	0.98394	1	18882	0	-0.74706
DAZAP2	4	0.01603	0.052122	0.837492	1203	4	-0.61891	0.98397	0.98394	1	18881	0	-0.61891
PIP5K1A	4	0.016042	0.052159	0.837492	1204	4	-0.41922	0.98396	0.98393	1	18880	0	-0.41922
BUD13	4	0.016072	0.052247	0.837683	1205	4	-0.48732	0.98393	0.9839	1	18879	0	-0.48732
CRABP2	4	0.016105	0.052349	0.837683	1206	3	-0.70126	0.94528	0.94527	1	17998	0	-0.70126
RAP1B	4	0.016108	0.052358	0.837683	1207	3	-0.79107	0.80561	0.81237	1	15318	1	-0.79107
ITGAD	4	0.016123	0.052395	0.837683	1208	3	-0.85203	0.88609	0.88602	1	16737	0	-0.85203
OS9	4	0.016134	0.052422	0.837683	1209	3	-0.9665	0.97321	0.97336	1	18602	0	-0.9665
VASN	4	0.016136	0.052431	0.837683	1210	2	-0.59963	0.24963	0.40764	1	7778	2	-0.59963
ZNHIT3	4	0.016202	0.052614	0.839223	1211	2	-0.37378	0.93754	0.93762	1	17830	0	-0.37378
UNC79	4	0.016202	0.052614	0.839223	1212	3	-0.67154	0.55877	0.67486	1	12601	1	-0.67154
LIPK	4	0.016251	0.052763	0.839629	1213	4	-0.95495	0.98375	0.98372	1	18876	0	-0.95495
TMEM167B	4	0.016253	0.052773	0.839629	1214	2	-0.38511	0.65414	0.7189	1	13479	1	-0.38511
S100A6	4	0.01626	0.052793	0.839629	1215	3	-0.77996	0.033217	0.092814	0.900219	1991	1	-0.77996
RHCG	4	0.016265	0.052813	0.839629	1216	4	-0.29636	0.98374	0.98371	1	18874	0	-0.29636
SRP19	4	0.016317	0.052967	0.841036	1217	4	-0.70871	0.98368	0.98365	1	18873	0	-0.70871
LSM3	4	0.016325	0.052988	0.841036	1218	3	-1.0814	0.44801	0.59687	1	11183	1	-1.0814
DNTTIP1	4	0.016355	0.053082	0.841831	1219	2	-0.32648	0.82679	0.82953	1	15655	1	-0.32648
BTG4	4	0.016401	0.053217	0.842235	1220	4	-0.86149	0.9836	0.98355	1	18870	0	-0.86149
MTMR9	4	0.016401	0.053217	0.842235	1221	4	-0.67437	0.9836	0.98355	1	18871	0	-0.67437
TMEM138	4	0.016407	0.053238	0.842235	1222	2	0.14555	0.073196	0.16891	0.961096	3393	2	0.14555
MFHAS1	4	0.016428	0.053295	0.842453	1223	4	-0.56919	0.98357	0.98353	1	18869	0	-0.56919
EIF3A	4	0.016458	0.053386	0.843203	1224	3	-1.2571	0.94206	0.94213	1	17936	0	-1.2571
PFDN5	4	0.016484	0.053457	0.84338	1225	3	-0.9265	0.13934	0.28369	0.9871	5552	1	-0.9265
ANKRD61	4	0.016509	0.053529	0.84338	1226	1	0.41641	0.020719	0.065794	0.858643	1478	2	0.41641
ANP32D	4	0.016528	0.053604	0.84338	1227	4	-0.58074	0.98347	0.98343	1	18867	0	-0.58074
HIVEP3	4	0.016546	0.053662	0.84338	1228	2	-0.72925	0.70924	0.74839	1	14061	1	-0.72925
MED22	4	0.01656	0.053699	0.84338	1229	2	0.0033606	0.19033	0.35129	1	6761	2	0.0033606
PIWIL2	4	0.016583	0.05377	0.84338	1230	4	-0.49551	0.98342	0.98338	1	18866	0	-0.49551
ASCL2	4	0.016597	0.053802	0.84338	1231	4	-0.62232	0.9834	0.98337	1	18865	0	-0.62232
TCOF1	4	0.016608	0.053839	0.84338	1232	3	-0.84529	0.0207	0.065739	0.858643	1477	1	-0.84529
NOXO1	4	0.016611	0.053847	0.84338	1233	3	-0.74861	0.51779	0.65833	1	12299	1	-0.74861
TRMT112	4	0.016611	0.053848	0.84338	1234	3	-0.63664	0.96523	0.96527	1	18415	0	-0.63664
ATP5G3	4	0.016622	0.053883	0.84338	1235	4	-0.46907	0.98338	0.98335	1	18864	0	-0.46907
CRACR2A	4	0.016634	0.05392	0.84338	1236	2	-0.3093	0.087006	0.19396	0.961837	3875	2	-0.3093
ASNSD1	4	0.016663	0.054003	0.843993	1237	2	-0.070429	0.40283	0.55369	1	10384	2	-0.070429
ELF4	4	0.016687	0.054066	0.844303	1238	4	-0.82205	0.98304	0.98302	1	18861	0	-0.82205
B4GALNT1	4	0.016748	0.054242	0.846281	1239	3	-0.86073	0.921	0.92114	1	17450	0	-0.86073
MGMT	4	0.016806	0.054411	0.846281	1240	3	-1.1331	0.96546	0.96548	1	18420	0	-1.1331
TMPPE	4	0.016814	0.054429	0.846281	1241	3	-1.245	0.33464	0.48854	1	9228	1	-1.245
PIGN	4	0.016816	0.054439	0.846281	1242	2	-0.40768	0.50667	0.65377	1	12209	2	-0.40768
SIAH1	4	0.016824	0.054461	0.846281	1243	2	-0.44672	0.35397	0.50701	1	9557	2	-0.44672
RUFY4	4	0.016825	0.054463	0.846281	1244	3	-0.73815	0.49561	0.64307	1	12034	1	-0.73815
OR6C65	4	0.016851	0.054541	0.846281	1245	3	-0.86246	0.75178	0.7743	1	14562	1	-0.86246
DOK6	4	0.016854	0.054546	0.846281	1246	2	-0.74719	0.48214	0.62992	1	11797	1	-0.74719
DCTN4	4	0.016867	0.054586	0.846281	1247	2	0.013527	0.3627	0.51535	1	9705	2	0.013527
SLC39A2	4	0.016918	0.054736	0.847933	1248	2	-0.053418	0.46389	0.61221	1	11455	2	-0.053418
TMEM106A	4	0.016939	0.054799	0.84822	1249	3	-0.81109	0.96882	0.96887	1	18493	0	-0.81109
PHF12	4	0.01697	0.054894	0.849022	1250	3	-0.53704	0.97165	0.97175	1	18556	0	-0.53704
SHROOM2	4	0.017015	0.055031	0.849718	1251	3	-0.97058	0.94345	0.94353	1	17962	0	-0.97058
PPIH	4	0.017016	0.055041	0.849718	1252	4	-0.4459	0.98298	0.98296	1	18859	0	-0.4459
PSMD13	4	0.017046	0.055126	0.849718	1253	3	-1.1705	0.70661	0.74692	1	14026	1	-1.1705
DHRS13	4	0.017061	0.055174	0.849718	1254	3	-0.64732	0.83815	0.83936	1	15841	1	-0.64732
LRIT3	4	0.01707	0.055199	0.849718	1255	4	-0.74281	0.98293	0.98292	1	18858	0	-0.74281
NTRK2	4	0.017072	0.055203	0.849718	1256	1	0.28685	0.072502	0.16764	0.960412	3376	2	0.28685
GOLGA6B	4	0.017097	0.055273	0.849726	1257	4	-0.65653	0.9829	0.9829	1	18857	0	-0.65653
DPY30	4	0.017106	0.055308	0.849726	1258	3	-0.74325	0.94745	0.94748	1	18054	0	-0.74325
DIEXF	4	0.017114	0.055335	0.849726	1259	3	-0.96615	0.88302	0.88295	1	16681	0	-0.96615
SEC22B	3	0.01712	0.044548	0.815994	1260	3	-1.1571	0.98288	0.98301	1	18856	0	-1.1571
CON160	4	0.017131	0.055388	0.849859	1261	4	-0.38133	0.98287	0.98286	1	18855	0	-0.38133
SEC14L1	4	0.017147	0.055431	0.849859	1262	3	-0.97841	0.94558	0.94557	1	18007	0	-0.97841
CRHR1	4	0.017185	0.055543	0.850902	1263	4	-0.64353	0.98281	0.98281	1	18854	0	-0.64353
EIF2B5	4	0.017215	0.055635	0.851364	1264	3	-0.96865	0.59574	0.69106	1	12923	1	-0.96865
CNNM3	4	0.017225	0.055661	0.851364	1265	2	-0.28661	0.42016	0.57019	1	10698	2	-0.28661
ASB9	4	0.017274	0.055817	0.853049	1266	3	-0.63564	0.74578	0.77039	1	14485	1	-0.63564
ELF3	4	0.0173	0.055901	0.853049	1267	2	-0.72914	0.11141	0.23662	0.974312	4691	1	-0.72914
FEZ1	4	0.017301	0.055904	0.853049	1268	4	-0.43455	0.9827	0.98269	1	18853	0	-0.43455
TNNC1	4	0.017328	0.055995	0.853765	1269	1	0.48578	0.077247	0.17625	0.961837	3541	3	0.48578
SEPTIN12	4	0.01737	0.056108	0.854135	1270	2	-0.77573	0.87416	0.87407	1	16503	0	-0.77573
ABCE1	4	0.017401	0.056193	0.854135	1271	3	-1.1662	0.40034	0.55127	1	10346	1	-1.1662
GPR176	4	0.017402	0.056196	0.854135	1272	3	-0.67317	0.82538	0.82834	1	15633	1	-0.67317
MPC2	4	0.017423	0.05626	0.854135	1273	4	-0.44592	0.98258	0.98257	1	18852	0	-0.44592
CON138	4	0.01743	0.056279	0.854135	1274	2	-0.072408	0.34892	0.50219	1	9474	1	-0.072408
C1orf216	4	0.017432	0.056284	0.854135	1275	2	-0.83781	0.91128	0.91126	1	17257	0	-0.83781
LHFP	4	0.01751	0.056501	0.856051	1276	4	-0.6956	0.98249	0.98247	1	18851	0	-0.6956
RIN2	4	0.017525	0.056546	0.856051	1277	2	-0.20929	0.28753	0.44368	1	8428	2	-0.20929
NUP62	4	0.017577	0.056706	0.856051	1278	4	-0.64448	0.98242	0.98241	1	18847	0	-0.64448
A1BG	4	0.017583	0.05672	0.856051	1279	3	-1.1853	0.50547	0.65257	1	12182	1	-1.1853
ADAM21	4	0.017584	0.05672	0.856051	1280	2	-0.31361	0.30305	0.45842	1	8680	1	-0.31361
SCD	4	0.017595	0.056751	0.856051	1281	3	-1.5638	0.71697	0.75289	1	14138	1	-1.5638
SGOL2	4	0.017602	0.056774	0.856051	1282	4	-0.44668	0.9824	0.98239	1	18846	0	-0.44668
FIGNL2	4	0.017621	0.05682	0.856051	1283	4	-0.84639	0.98135	0.98134	1	18817	0	-0.84639
RAB29	4	0.017633	0.05685	0.856051	1284	4	-0.61305	0.98237	0.98235	1	18844	0	-0.61305
CON198	4	0.017645	0.056884	0.856051	1285	4	-0.62208	0.98235	0.98234	1	18843	0	-0.62208
STOML1	4	0.01765	0.056896	0.856051	1286	3	-0.92843	0.96328	0.96329	1	18371	0	-0.92843
ERLEC1	4	0.017682	0.056994	0.856328	1287	3	-0.69419	0.5895	0.68824	1	12877	1	-0.69419
CCDC33	4	0.017686	0.057003	0.856328	1288	2	-0.19416	0.20395	0.36414	1	6996	2	-0.19416
EXD1	3	0.017718	0.046069	0.815994	1289	2	-0.69013	0.44103	0.53457	1	11061	1	-0.69013
HEPH	4	0.017728	0.057127	0.856828	1290	3	-0.78759	0.48926	0.63684	1	11919	1	-0.78759
BHLHA15	4	0.017756	0.057209	0.856828	1291	4	-0.53868	0.98224	0.98223	1	18841	0	-0.53868
PSCA	4	0.017766	0.057231	0.856828	1292	3	-0.71251	0.92082	0.92096	1	17446	0	-0.71251
MSR1	4	0.017788	0.057304	0.856828	1293	1	0.41397	0.14656	0.29551	0.988887	5770	3	0.41397
CCL7	4	0.017796	0.057321	0.856828	1294	4	-0.75883	0.9822	0.98218	1	18839	0	-0.75883
GNGT2	4	0.017837	0.057434	0.856828	1295	4	-0.42402	0.98216	0.98214	1	18838	0	-0.42402
DNTTIP2	4	0.017839	0.057442	0.856828	1296	1	0.18417	0.31804	0.47274	1	8938	2	0.18417
SAP130	4	0.017842	0.057446	0.856828	1297	4	-0.74048	0.98216	0.98213	1	18837	0	-0.74048
TALDO1	4	0.017861	0.057499	0.856828	1298	2	-0.67419	0.47687	0.62486	1	11696	1	-0.67419
SEMA4G	4	0.017872	0.057523	0.856828	1299	4	-0.72	0.98213	0.98211	1	18835	0	-0.72
AVL9	4	0.01789	0.057578	0.856991	1300	1	0.54279	0.07417	0.17064	0.961096	3434	3	0.54279
HPD	4	0.017932	0.057699	0.857352	1301	2	-0.61676	0.96125	0.96121	1	18324	0	-0.61676
ARHGAP30	4	0.017933	0.057703	0.857352	1302	4	-0.83021	0.98207	0.98206	1	18832	0	-0.83021
CRNKL1	4	0.017951	0.057755	0.857352	1303	4	-1.0599	0.98205	0.98205	1	18831	0	-1.0599
BEND3	4	0.017987	0.057854	0.857352	1304	2	-0.55578	0.78837	0.79941	1	15053	1	-0.55578
ZNF624	4	0.017989	0.057861	0.857352	1305	4	-0.32579	0.98201	0.98201	1	18830	0	-0.32579
NES	4	0.017993	0.057868	0.857352	1306	3	-0.90981	0.97459	0.97473	1	18632	0	-0.90981
CHPF	4	0.018009	0.057916	0.857408	1307	4	-0.45786	0.98199	0.98199	1	18829	0	-0.45786
NDUFS1	4	0.018035	0.057988	0.85746	1308	4	-0.79809	0.98197	0.98195	1	18828	0	-0.79809
GNS	4	0.018042	0.058008	0.85746	1309	4	-0.76148	0.98196	0.98195	1	18827	0	-0.76148
BTBD7	4	0.018101	0.058186	0.858717	1310	4	-0.48548	0.9819	0.98189	1	18826	0	-0.48548
MCTP2	4	0.018105	0.058198	0.858717	1311	2	0.0064599	0.20024	0.36065	1	6932	2	0.0064599
EIF2B4	4	0.018119	0.058237	0.858717	1312	3	-0.91256	0.55415	0.67293	1	12573	1	-0.91256
LMO7DN	4	0.018134	0.058285	0.858717	1313	4	-0.40841	0.98187	0.98186	1	18825	0	-0.40841
MRPL33	4	0.018146	0.058315	0.858717	1314	2	-0.18685	0.89713	0.89707	1	16977	0	-0.18685
FADS2	4	0.018163	0.05837	0.85887	1315	4	-0.53332	0.98184	0.98183	1	18824	0	-0.53332
ZFAND4	4	0.018192	0.058452	0.85897	1316	3	-1.0075	0.92383	0.92401	1	17509	0	-1.0075
IL13RA2	4	0.018245	0.0586	0.85897	1317	4	-0.84634	0.98176	0.98174	1	18823	0	-0.84634
KRTAP12-3	4	0.018299	0.058762	0.85897	1318	2	-0.39999	0.85638	0.85628	1	16162	1	-0.39999
PPP1CB	4	0.018319	0.058833	0.85897	1319	3	-1.0494	0.96624	0.96629	1	18437	0	-1.0494
SV2C	4	0.018328	0.058852	0.85897	1320	3	-1.3196	0.16779	0.32981	0.996299	6390	1	-1.3196
KRT35	4	0.018351	0.058917	0.85897	1321	4	-1.1395	0.98165	0.98163	1	18822	0	-1.1395
CHP1	4	0.018351	0.058918	0.85897	1322	2	-0.4783	0.86631	0.86614	1	16353	0	-0.4783
ARHGAP12	4	0.018356	0.058937	0.85897	1323	3	-0.7121	0.63173	0.70785	1	13260	1	-0.7121
SLMO2	4	0.018358	0.058944	0.85897	1324	3	-0.90553	0.94125	0.94131	1	17910	0	-0.90553
POLR1E	4	0.018358	0.058944	0.85897	1325	4	-0.35766	0.98164	0.98162	1	18821	0	-0.35766
FGA	4	0.018366	0.058971	0.85897	1326	2	-0.48112	0.48183	0.62964	1	11793	1	-0.48112
KRT82	4	0.018371	0.058988	0.85897	1327	3	-0.96284	0.8876	0.88755	1	16771	0	-0.96284
ZNF286B	4	0.018374	0.058998	0.85897	1328	2	-0.10958	0.071528	0.16584	0.958421	3345	2	-0.10958
TAS2R31	4	0.018402	0.059093	0.859289	1329	1	0.18503	0.19546	0.35609	1	6849	2	0.18503
FAM72C	4	0.018422	0.059163	0.859289	1330	2	-0.70271	0.5007	0.64806	1	12115	2	-0.70271
LOC100129083	4	0.01843	0.059188	0.859289	1331	3	-1.1137	0.9668	0.96684	1	18444	0	-1.1137
HVCN1	4	0.018433	0.059197	0.859289	1332	4	-0.38002	0.98157	0.98155	1	18820	0	-0.38002
LTK	4	0.018465	0.059285	0.859426	1333	3	-0.74569	0.95183	0.95186	1	18143	0	-0.74569
CEP295NL	4	0.018469	0.059295	0.859426	1334	3	-0.89552	0.95736	0.95734	1	18254	0	-0.89552
OR1L4	4	0.018504	0.059409	0.860427	1335	2	-0.37943	0.8414	0.84223	1	15905	1	-0.37943
ST3GAL3	4	0.018543	0.059515	0.861323	1336	4	-0.76645	0.98146	0.98143	1	18819	0	-0.76645
SYNPR	4	0.018602	0.059677	0.863017	1337	3	-0.75353	0.71037	0.74901	1	14070	1	-0.75353
ZNF561	4	0.018657	0.059836	0.863346	1338	3	-0.75298	0.26196	0.41945	1	7986	1	-0.75298
TRAF3IP1	4	0.018657	0.059838	0.863346	1339	2	-0.27663	0.42087	0.5709	1	10709	1	-0.27663
OR13A1	4	0.018669	0.059871	0.863346	1340	2	-0.37647	0.44155	0.59077	1	11070	2	-0.37647
TMEM127	4	0.018695	0.059939	0.863346	1341	4	-1.0115	0.9813	0.98129	1	18816	0	-1.0115
MINOS1-NBL1	4	0.018716	0.059996	0.863346	1342	3	-0.793	0.94503	0.94504	1	17989	0	-0.793
HIP1	4	0.01872	0.060001	0.863346	1343	4	-0.37935	0.98128	0.98127	1	18815	0	-0.37935
NBN	4	0.018724	0.060012	0.863346	1344	3	-0.61503	0.15863	0.31531	0.996016	6117	1	-0.61503
VSIG8	4	0.018767	0.060128	0.864018	1345	3	-0.67363	0.95787	0.95788	1	18267	0	-0.67363
HBM	4	0.018811	0.060234	0.864018	1346	1	0.76618	0.027225	0.080787	0.878835	1776	3	0.76618
GGN	4	0.018826	0.060279	0.864018	1347	3	-0.77776	0.5833	0.68546	1	12819	1	-0.77776
PPAP2C	4	0.01883	0.060288	0.864018	1348	2	-0.56413	0.52755	0.66218	1	12362	1	-0.56413
ZNF672	4	0.01885	0.060349	0.864018	1349	3	-0.94808	0.9131	0.91309	1	17296	0	-0.94808
PURB	4	0.018866	0.060395	0.864018	1350	3	-0.95569	0.2057	0.36585	1	7038	1	-0.95569
USP54	4	0.018902	0.060504	0.864018	1351	3	-0.82609	0.81563	0.82035	1	15464	1	-0.82609
ELP2	4	0.018902	0.060505	0.864018	1352	4	-0.50053	0.9811	0.98108	1	18814	0	-0.50053
LHX9	4	0.018913	0.060535	0.864018	1353	2	-0.12404	0.42434	0.57427	1	10773	1	-0.12404
PRM3	4	0.018923	0.060566	0.864018	1354	4	-0.86813	0.98108	0.98106	1	18812	0	-0.86813
GPR101	4	0.018952	0.060648	0.864018	1355	4	-0.74037	0.98105	0.98104	1	18811	0	-0.74037
RPL4	4	0.018953	0.060653	0.864018	1356	3	-0.91116	0.95795	0.95797	1	18268	0	-0.91116
CHD4	4	0.018964	0.060683	0.864018	1357	2	-0.092282	0.78564	0.79746	1	15016	1	-0.092282
CNTLN	4	0.019015	0.060836	0.865504	1358	2	0.060951	0.069251	0.16164	0.953439	3274	2	0.060951
TMBIM4	4	0.019027	0.060877	0.865504	1359	2	-0.49401	0.38444	0.53608	1	10078	2	-0.49401
YWHAH	4	0.019058	0.060969	0.86589	1360	4	-0.73274	0.98094	0.98095	1	18809	0	-0.73274
MTFMT	4	0.019066	0.060993	0.86589	1361	2	-0.14852	0.24591	0.40408	1	7722	2	-0.14852
EFNA5	4	0.019112	0.061121	0.867039	1362	4	-0.51289	0.98089	0.9809	1	18807	0	-0.51289
ABI3	4	0.019137	0.061192	0.867039	1363	3	-1.0937	0.52352	0.66061	1	12339	1	-1.0937
SMCR8	4	0.019143	0.061209	0.867039	1364	2	0.58888	0.012601	0.041528	0.827996	959	2	0.58888
TBC1D3H	4	0.019217	0.061425	0.868038	1365	2	-0.019624	0.11983	0.25105	0.980123	4950	2	-0.019624
HMGXB3	4	0.019225	0.061451	0.868038	1366	2	-0.41799	0.89443	0.89439	1	16919	0	-0.41799
ZFP42	4	0.019233	0.061478	0.868038	1367	2	-0.60831	0.69754	0.74184	1	13937	1	-0.60831
GLIPR1	4	0.01924	0.061495	0.868038	1368	4	-0.66485	0.98076	0.98077	1	18805	0	-0.66485
RNF213	4	0.019264	0.061566	0.868038	1369	4	-0.37716	0.98074	0.98075	1	18804	0	-0.37716
CCDC126	4	0.019282	0.061629	0.868038	1370	2	-0.5936	0.40581	0.55647	1	10439	2	-0.5936
ASAP2	4	0.01929	0.061663	0.868038	1371	2	-0.54477	0.13549	0.27726	0.986848	5426	1	-0.54477
NOMO1	4	0.019293	0.061674	0.868038	1372	4	-0.27578	0.98071	0.98072	1	18803	0	-0.27578
NPTN	4	0.019297	0.061683	0.868038	1373	3	-0.60232	0.93711	0.93719	1	17820	0	-0.60232
ST5	4	0.019321	0.061758	0.868472	1374	2	0.12869	0.16913	0.33109	0.996299	6420	2	0.12869
TRAM1L1	4	0.019373	0.061909	0.869293	1375	1	0.023408	0.29293	0.44881	1	8519	2	0.023408
OR10J5	4	0.019401	0.061991	0.869293	1376	4	-0.60212	0.9806	0.98063	1	18802	0	-0.60212
SENP1	4	0.019408	0.062006	0.869293	1377	2	-0.4645	0.39104	0.54237	1	10191	2	-0.4645
GZMA	4	0.019408	0.062006	0.869293	1378	2	-0.40971	0.47338	0.62147	1	11640	2	-0.40971
RRNAD1	4	0.019424	0.062049	0.869293	1379	3	-0.61534	0.97773	0.9779	1	18740	0	-0.61534
ZNF503	4	0.019436	0.062086	0.869293	1380	4	-0.96659	0.98056	0.98059	1	18801	0	-0.96659
MAP1B	4	0.019474	0.062194	0.869604	1381	3	-0.74193	0.9083	0.9083	1	17197	0	-0.74193
TMIGD2	4	0.019475	0.062198	0.869604	1382	2	-0.8896	0.60013	0.69305	1	12966	1	-0.8896
FAM217A	4	0.019544	0.062376	0.870806	1383	4	-0.6241	0.98046	0.9805	1	18800	0	-0.6241
PPP1R13L	4	0.019566	0.062432	0.870806	1384	4	-0.5838	0.98043	0.98048	1	18799	0	-0.5838
DGKB	4	0.019567	0.062438	0.870806	1385	3	-0.72406	0.5796	0.68382	1	12780	1	-0.72406
TBCD	4	0.019577	0.062464	0.870806	1386	1	0.22596	0.31441	0.4693	1	8873	2	0.22596
PGGT1B	4	0.019604	0.062534	0.871155	1387	3	-1.0632	0.40628	0.55694	1	10448	1	-1.0632
MAP6	4	0.019628	0.062612	0.871611	1388	2	0.45272	0.0073523	0.025034	0.78079	618	2	0.45272
CYP19A1	4	0.019666	0.062725	0.871723	1389	3	-0.76358	0.96065	0.96065	1	18311	0	-0.76358
SPAG16	4	0.019679	0.062769	0.871723	1390	1	-0.13477	0.85579	0.85568	1	16150	1	-0.13477
TSACC	4	0.01969	0.062799	0.871723	1391	2	-0.71227	0.90238	0.90241	1	17090	0	-0.71227
RRP15	4	0.019696	0.062823	0.871723	1392	4	-0.78052	0.9803	0.98036	1	18795	0	-0.78052
SGK494	4	0.019722	0.062899	0.871723	1393	3	-0.91391	0.88255	0.88248	1	16668	0	-0.91391
FRMD1	4	0.01973	0.062928	0.871723	1394	3	-0.6479	0.66622	0.72505	1	13601	1	-0.6479
POLR1B	4	0.019734	0.062935	0.871723	1395	3	-1.0951	0.75163	0.77419	1	14559	1	-1.0951
UCHL5	4	0.019756	0.063001	0.872013	1396	4	-0.68073	0.98024	0.98029	1	18793	0	-0.68073
KLRB1	4	0.019781	0.063081	0.872224	1397	2	-0.29082	0.24996	0.40795	1	7787	1	-0.29082
SLX4IP	4	0.019789	0.063106	0.872224	1398	2	-0.68541	0.94708	0.94712	1	18041	0	-0.68541
AMOT	4	0.019868	0.063341	0.872516	1399	4	-0.41309	0.98013	0.98019	1	18792	0	-0.41309
IPO7	4	0.019885	0.063402	0.872516	1400	3	-0.83943	0.94245	0.94252	1	17944	0	-0.83943
GLTSCR2	4	0.019907	0.063464	0.872516	1401	4	-0.87981	0.98009	0.98015	1	18791	0	-0.87981
PSMD7	4	0.019918	0.063494	0.872516	1402	4	-1.261	0.98008	0.98014	1	18790	0	-1.261
KAZN	4	0.019934	0.063549	0.872516	1403	1	0.029488	0.60635	0.69588	1	13025	1	0.029488
ETV4	4	0.019946	0.063584	0.872516	1404	3	-1.2679	0.96946	0.9695	1	18511	0	-1.2679
GTF3A	4	0.019951	0.063596	0.872516	1405	4	-0.6962	0.98005	0.98011	1	18789	0	-0.6962
LCE2D	4	0.019975	0.063665	0.872516	1406	3	-1.0581	0.66802	0.72595	1	13625	1	-1.0581
FAM73B	4	0.019978	0.063675	0.872516	1407	2	-0.44745	0.18246	0.34376	1	6634	2	-0.44745
FBXO4	4	0.019983	0.063689	0.872516	1408	3	-0.73126	0.97423	0.97437	1	18623	0	-0.73126
CEACAM1	4	0.019985	0.063691	0.872516	1409	1	-0.034004	0.62871	0.70641	1	13230	1	-0.034004
CCDC88B	4	0.019987	0.063696	0.872516	1410	3	-0.69532	0.071473	0.16575	0.958421	3342	1	-0.69532
PJA2	4	0.019995	0.063713	0.872516	1411	3	-0.88959	0.96919	0.96921	1	18503	0	-0.88959
TP53TG3	4	0.020036	0.063827	0.873142	1412	1	0.14009	0.45787	0.6064	1	11350	2	0.14009
WDR5B	4	0.020056	0.063878	0.873142	1413	4	-0.41132	0.97994	0.98	1	18788	0	-0.41132
RPS29	4	0.02009	0.063982	0.873142	1414	3	-1.2034	0.9208	0.92094	1	17444	0	-1.2034
C10orf82	4	0.020092	0.063984	0.873142	1415	4	-0.38444	0.97991	0.97997	1	18787	0	-0.38444
KRT26	4	0.020098	0.064001	0.873142	1416	3	-0.95316	0.55387	0.67282	1	12569	1	-0.95316
LITAF	4	0.020138	0.064097	0.873142	1417	2	-0.14106	0.002977	0.010534	0.667937	302	2	-0.14106
DSCR3	4	0.02016	0.064139	0.873142	1418	2	-0.26299	0.16874	0.33072	0.996299	6411	2	-0.26299
NKX2-1	4	0.020189	0.064201	0.873142	1419	1	0.42426	0.15321	0.3064	0.992971	5962	2	0.42426
CKMT1B	4	0.020277	0.064371	0.873142	1420	3	-1.0262	0.95083	0.95085	1	18117	0	-1.0262
TUBA1A	4	0.020292	0.064402	0.873142	1421	1	-0.34529	0.78451	0.79664	1	14996	1	-0.34529
HDAC2	4	0.020299	0.064419	0.873142	1422	3	-0.98253	0.88748	0.88744	1	16768	0	-0.98253
NOP9	4	0.020318	0.064454	0.873142	1423	3	-0.73803	0.71973	0.75456	1	14174	1	-0.73803
RGS10	4	0.020327	0.064474	0.873142	1424	2	-0.65779	0.74721	0.77128	1	14502	1	-0.65779
TAAR1	4	0.020343	0.064507	0.873142	1425	1	-0.030553	0.88226	0.88218	1	16664	0	-0.030553
MRPL24	4	0.020351	0.064525	0.873142	1426	2	-0.27151	0.25754	0.41519	1	7906	2	-0.27151
ERLIN1	4	0.020367	0.064562	0.873142	1427	3	-0.77652	0.91071	0.9107	1	17244	0	-0.77652
CMTM1	4	0.020388	0.064605	0.873142	1428	3	-0.80563	0.67273	0.72844	1	13679	1	-0.80563
LCP1	4	0.020394	0.064615	0.873142	1429	2	-0.19643	0.47454	0.62259	1	11655	1	-0.19643
FLNC	4	0.020496	0.06483	0.87444	1430	1	0.39615	0.15902	0.31592	0.996284	6123	3	0.39615
ATRX	4	0.020542	0.064928	0.87444	1431	3	-1.2107	0.89831	0.89825	1	17003	0	-1.2107
CD4	4	0.020547	0.06494	0.87444	1432	2	-0.42158	0.79541	0.8046	1	15165	1	-0.42158
TBC1D3C	4	0.020588	0.065034	0.87444	1433	3	-0.8046	0.8723	0.87218	1	16463	0	-0.8046
STRA13	4	0.020598	0.065047	0.87444	1434	1	0.34781	0.30335	0.4587	1	8687	2	0.34781
IMPAD1	4	0.020602	0.065058	0.87444	1435	3	-1.029	0.94472	0.94474	1	17981	0	-1.029
RPRML	4	0.020635	0.065129	0.87444	1436	2	-0.47499	0.031397	0.089199	0.895873	1926	1	-0.47499
NUP85	4	0.020649	0.06515	0.87444	1437	2	0.24685	0.17701	0.33856	0.999546	6544	2	0.24685
GLDN	4	0.020655	0.065163	0.87444	1438	3	-0.66862	0.55225	0.67214	1	12556	1	-0.66862
ALG1	4	0.020677	0.065209	0.874449	1439	3	-1.35	0.65828	0.72099	1	13526	1	-1.35
PAFAH2	4	0.0207	0.065254	0.874449	1440	2	-0.30492	0.02447	0.075229	0.874337	1663	1	-0.30492
EMX1	4	0.020751	0.065354	0.874609	1441	1	0.21064	0.47324	0.62133	1	11637	2	0.21064
ARF1	4	0.020752	0.065356	0.874609	1442	3	-0.93302	0.94315	0.94323	1	17955	0	-0.93302
MICU2	4	0.020802	0.065455	0.875004	1443	3	-0.54481	0.78259	0.79523	1	14975	1	-0.54481
PHF19	4	0.020813	0.065476	0.875004	1444	3	-1.0657	0.44854	0.59738	1	11186	1	-1.0657
TPM2	4	0.020853	0.065557	0.875483	1445	1	-0.0028494	0.51255	0.65626	1	12257	1	-0.0028494
NARS2	4	0.020904	0.065651	0.876135	1446	1	0.13931	0.27284	0.42971	1	8178	2	0.13931
GSDMD	4	0.020955	0.065764	0.877039	1447	2	0.088114	0.031603	0.089599	0.896542	1932	2	0.088114
HFE2	4	0.021006	0.065874	0.8779	1448	3	-0.69768	0.93342	0.93352	1	17737	0	-0.69768
GDF11	4	0.021183	0.066236	0.880285	1449	3	-0.79213	0.53021	0.66321	1	12385	1	-0.79213
KRTAP19-3	4	0.02121	0.066292	0.880285	1450	2	-0.7186	0.13261	0.27244	0.986848	5335	2	-0.7186
TUBA3E	4	0.021234	0.066331	0.880285	1451	2	-0.6777	0.94379	0.94387	1	17970	0	-0.6777
RPUSD2	4	0.021241	0.066342	0.880285	1452	3	-0.81119	0.77358	0.78884	1	14856	1	-0.81119
SEMA4D	4	0.02126	0.066387	0.880285	1453	3	-0.78021	0.49291	0.64045	1	11991	1	-0.78021
TCERG1	4	0.021261	0.066389	0.880285	1454	2	-0.29018	0.7859	0.79764	1	15022	1	-0.29018
DUOXA2	4	0.021277	0.066426	0.880285	1455	3	-1.403	0.82239	0.82586	1	15579	1	-1.403
CCL8	4	0.021312	0.066489	0.880285	1456	2	-0.33308	0.97265	0.97279	1	18587	0	-0.33308
CADM1	4	0.021319	0.066499	0.880285	1457	2	-0.28333	0.1301	0.26829	0.986848	5252	2	-0.28333
FCHO2	4	0.021328	0.06652	0.880285	1458	3	-1.1195	0.97511	0.97527	1	18649	0	-1.1195
B2M	4	0.021363	0.066586	0.880285	1459	1	0.05786	0.88037	0.88032	1	16619	0	0.05786
EXTL3	4	0.021414	0.066687	0.880285	1460	1	0.29905	0.045564	0.11699	0.920708	2454	2	0.29905
ARL4D	4	0.021431	0.066717	0.880285	1461	3	-0.6988	0.97751	0.97768	1	18734	0	-0.6988
PCED1A	4	0.021447	0.066752	0.880285	1462	3	-0.73195	0.38651	0.53801	1	10116	1	-0.73195
RAB28	4	0.021455	0.066774	0.880285	1463	2	-0.66876	0.22308	0.38248	1	7326	1	-0.66876
ORMDL2	4	0.021465	0.066793	0.880285	1464	3	-1.411	0.3545	0.50753	1	9567	1	-1.411
NDUFA3	4	0.021532	0.066944	0.880285	1465	3	-0.93676	0.72319	0.75661	1	14213	1	-0.93676
CDX2	4	0.021549	0.066977	0.880285	1466	3	-1.2333	0.81622	0.82081	1	15473	1	-1.2333
TSHB	4	0.021552	0.06698	0.880285	1467	3	-0.82565	0.86456	0.8644	1	16327	0	-0.82565
NSG1	4	0.021558	0.066988	0.880285	1468	2	-0.61161	0.96966	0.9697	1	18516	0	-0.61161
TMLHE	4	0.021567	0.067008	0.880285	1469	2	-0.23137	0.41389	0.56423	1	10591	1	-0.23137
FKBP10	4	0.021618	0.067104	0.880635	1470	2	-0.26247	0.94537	0.94536	1	18003	0	-0.26247
UBQLN4	4	0.021652	0.067179	0.880635	1471	2	-0.53128	0.46215	0.61058	1	11429	2	-0.53128
NOL8	4	0.021669	0.067216	0.880635	1472	3	-0.84785	0.54076	0.66747	1	12460	1	-0.84785
ARHGAP10	4	0.02172	0.067321	0.881406	1473	1	0.13679	0.32963	0.48376	1	9139	2	0.13679
SPPL2A	4	0.021772	0.067425	0.881649	1474	3	-0.77779	0.90933	0.90933	1	17221	0	-0.77779
CIRH1A	4	0.021781	0.067444	0.881649	1475	3	-1.2333	0.72397	0.75707	1	14224	1	-1.2333
NOC4L	4	0.021815	0.067511	0.881649	1476	3	-0.94157	0.35678	0.50965	1	9605	1	-0.94157
PPP2R5E	4	0.021822	0.067526	0.881649	1477	2	-0.40126	0.5399	0.66711	1	12457	1	-0.40126
SNCB	4	0.021858	0.067596	0.881649	1478	2	-0.44792	0.39588	0.54702	1	10261	2	-0.44792
MUC15	4	0.021873	0.06762	0.881649	1479	1	0.24502	0.34183	0.49543	1	9345	2	0.24502
AMPD2	4	0.021901	0.067677	0.881649	1480	2	-0.70353	0.34738	0.50072	1	9444	1	-0.70353
CDR1	4	0.021931	0.067742	0.881649	1481	3	-0.86536	0.89049	0.89046	1	16836	0	-0.86536
SPEN	4	0.021941	0.067765	0.881649	1482	3	-0.81131	0.53006	0.66315	1	12384	1	-0.81131
TMEM253	4	0.021975	0.06783	0.881649	1483	1	-0.094337	0.8902	0.89016	1	16828	0	-0.094337
KLHDC9	4	0.021981	0.067843	0.881649	1484	3	-0.69153	0.9411	0.94117	1	17907	0	-0.69153
SNURF	4	0.022002	0.067886	0.881649	1485	3	-0.84082	0.81869	0.8228	1	15511	1	-0.84082
RPS21	4	0.022026	0.067934	0.881649	1486	2	-0.44306	0.92709	0.92727	1	17601	0	-0.44306
NAGS	4	0.022048	0.067977	0.881649	1487	3	-1.1586	0.95806	0.95808	1	18271	0	-1.1586
AES	4	0.022077	0.068041	0.881887	1488	1	0.76628	0.025719	0.077734	0.878016	1708	3	0.76628
NDRG1	4	0.022099	0.068089	0.88192	1489	2	-0.42052	0.34933	0.50259	1	9482	2	-0.42052
DIRC1	4	0.022128	0.068151	0.882138	1490	2	0.027877	0.091315	0.20169	0.961837	4035	2	0.027877
ADAM17	4	0.022182	0.068266	0.882633	1491	3	-0.83307	0.5916	0.68919	1	12889	1	-0.83307
NOL11	4	0.022238	0.068374	0.882633	1492	2	-0.51388	0.3282	0.48235	1	9112	2	-0.51388
LDLRAD4	4	0.022281	0.068462	0.882633	1493	2	-0.23228	0.16815	0.33014	0.996299	6400	1	-0.23228
TPT1	3	0.022295	0.057194	0.856828	1494	3	-1.0375	0.97771	0.97783	1	18738	0	-1.0375
UBE2N	4	0.022307	0.068516	0.882633	1495	3	-1.1439	0.54963	0.67107	1	12532	1	-1.1439
XYLT1	4	0.022325	0.068558	0.882633	1496	2	-0.61938	0.61661	0.70066	1	13110	1	-0.61938
KRTAP2-3	4	0.022332	0.068576	0.882633	1497	2	-0.75837	0.23604	0.39476	1	7551	1	-0.75837
ACVR1B	4	0.022351	0.068622	0.882633	1498	2	-0.77358	0.9581	0.9581	1	18272	0	-0.77358
RPL10A	4	0.022383	0.068678	0.882633	1499	2	-0.40936	0.9534	0.95341	1	18181	0	-0.40936
ATHL1	4	0.022433	0.06878	0.882633	1500	3	-1.1186	0.9377	0.93777	1	17834	0	-1.1186
IFT20	4	0.022434	0.068781	0.882633	1501	3	-0.48232	0.96604	0.96607	1	18432	0	-0.48232
PRR9	4	0.022455	0.068823	0.882633	1502	2	-0.30289	0.17934	0.34078	1	6582	2	-0.30289
PCED1B	4	0.022463	0.068841	0.882633	1503	3	-0.88588	0.76629	0.78383	1	14745	1	-0.88588
PAX3	4	0.022485	0.068879	0.882633	1504	1	0.72872	0.073997	0.17033	0.961096	3424	3	0.72872
ZNF705D	4	0.022586	0.06909	0.882633	1505	2	-0.38699	0.86647	0.86631	1	16357	0	-0.38699
PHAX	4	0.022587	0.069091	0.882633	1506	3	-1.0259	0.0068243	0.023346	0.77312	579	1	-1.0259
TYW5	4	0.022637	0.069187	0.882633	1507	2	-0.58765	0.43906	0.58835	1	11031	1	-0.58765
FMN1	4	0.022658	0.069233	0.882633	1508	3	-0.74422	0.92116	0.92132	1	17456	0	-0.74422
PIK3C2G	4	0.022688	0.069293	0.882633	1509	3	-0.44973	0.65784	0.72077	1	13518	1	-0.44973
ACHE	4	0.02272	0.069367	0.882633	1510	3	-0.74404	0.5513	0.67176	1	12546	1	-0.74404
UBIAD1	4	0.022739	0.069407	0.882633	1511	2	-0.3803	0.80969	0.81559	1	15379	1	-0.3803
DBT	4	0.022787	0.069511	0.882633	1512	3	-0.83409	0.95064	0.95066	1	18110	0	-0.83409
VPS33A	4	0.022823	0.069577	0.882633	1513	3	-1.0993	0.79987	0.80796	1	15226	1	-1.0993
CLCN7	4	0.022841	0.069605	0.882633	1514	1	0.079848	0.37322	0.5254	1	9887	2	0.079848
IPO13	4	0.022885	0.069693	0.882633	1515	3	-0.82466	0.94227	0.94234	1	17939	0	-0.82466
TSPYL1	4	0.022892	0.069707	0.882633	1516	1	-0.11282	0.79618	0.80516	1	15173	1	-0.11282
PDZK1IP1	4	0.022901	0.069725	0.882633	1517	3	-0.85918	0.46084	0.60933	1	11400	1	-0.85918
PHC1	4	0.02291	0.069744	0.882633	1518	3	-0.75065	0.81233	0.81771	1	15422	1	-0.75065
STARD3NL	3	0.022919	0.058708	0.85897	1519	3	-1.0514	0.97053	0.97065	1	18531	0	-1.0514
EZH1	4	0.022943	0.0698	0.882633	1520	2	-0.7335	0.7706	0.7868	1	14810	1	-0.7335
CD47	4	0.022979	0.069883	0.882633	1521	3	-0.83165	0.84948	0.84964	1	16036	1	-0.83165
HOXC8	4	0.022998	0.069925	0.882633	1522	3	-0.9343	0.025589	0.07748	0.878016	1702	1	-0.9343
KRTAP10-10	4	0.023045	0.070017	0.882633	1523	1	-0.14333	0.45751	0.60607	1	11341	1	-0.14333
SPIRE1	4	0.023068	0.070068	0.882633	1524	2	-0.54	0.91918	0.91926	1	17414	0	-0.54
AGR2	4	0.023096	0.070121	0.882633	1525	2	-0.26685	0.87961	0.87958	1	16606	0	-0.26685
TCL1A	4	0.023105	0.070142	0.882633	1526	3	-1.108	0.92463	0.92479	1	17531	0	-1.108
MYH10	4	0.023132	0.070204	0.882633	1527	3	-0.92954	0.38125	0.53303	1	10026	1	-0.92954
DHX9	4	0.023148	0.070245	0.882633	1528	2	-0.53207	0.49509	0.64257	1	12028	1	-0.53207
LAMTOR2	4	0.023152	0.070251	0.882633	1529	3	-0.82739	0.88278	0.88271	1	16673	0	-0.82739
KIAA1429	4	0.023192	0.070331	0.882633	1530	3	-0.7334	0.97266	0.9728	1	18588	0	-0.7334
PIP4K2B	4	0.023198	0.070342	0.882633	1531	2	-0.28003	0.53638	0.66567	1	12429	1	-0.28003
PAQR6	4	0.023222	0.070395	0.882633	1532	3	-0.72822	0.97265	0.97279	1	18586	0	-0.72822
TUBD1	4	0.023227	0.070408	0.882633	1533	3	-0.58378	0.2263	0.38551	1	7378	1	-0.58378
HOGA1	4	0.023249	0.070446	0.882633	1534	2	-0.2032	0.55804	0.67455	1	12593	1	-0.2032
DTD1	4	0.023271	0.070487	0.882633	1535	2	-0.85527	0.87533	0.87526	1	16525	0	-0.85527
N4BP2L1	4	0.0233	0.07055	0.882633	1536	2	-0.31286	0.3841	0.53574	1	10066	1	-0.31286
NHP2L1	4	0.023347	0.070643	0.882633	1537	2	-0.77069	0.028281	0.082879	0.878907	1820	2	-0.77069
FMO4	4	0.02335	0.070652	0.882633	1538	3	-0.61031	0.010198	0.034072	0.817429	800	1	-0.61031
ZNF726	4	0.023401	0.070756	0.882633	1539	3	-0.71149	0.3338	0.48769	1	9216	1	-0.71149
OR2B6	4	0.023403	0.070758	0.882633	1540	3	-0.82965	0.96948	0.96953	1	18512	0	-0.82965
CD84	4	0.023417	0.070783	0.882633	1541	3	-0.85074	0.76749	0.78468	1	14758	1	-0.85074
NT5DC2	4	0.023439	0.070828	0.882633	1542	3	-1.0441	0.47313	0.62122	1	11636	1	-1.0441
C12orf75	4	0.023452	0.070856	0.882633	1543	1	-0.011481	0.81449	0.8194	1	15448	1	-0.011481
HIST1H2AE	4	0.023503	0.070959	0.882633	1544	3	-0.77733	0.9678	0.96785	1	18467	0	-0.77733
CCL11	4	0.023503	0.07096	0.882633	1545	1	-0.076826	0.46895	0.61711	1	11550	1	-0.076826
DCSTAMP	4	0.023507	0.070967	0.882633	1546	3	-0.90131	0.95404	0.95403	1	18193	0	-0.90131
HTR3C	4	0.023546	0.071051	0.882633	1547	2	-0.6352	0.89763	0.89759	1	16989	0	-0.6352
RAB7B	4	0.023548	0.071052	0.882633	1548	3	-0.7617	0.15361	0.30706	0.992971	5970	1	-0.7617
PLXNA3	4	0.0236	0.071165	0.882633	1549	3	-0.83654	0.48819	0.63578	1	11898	1	-0.83654
PEX12	4	0.023635	0.071231	0.882633	1550	3	-0.88735	0.88028	0.88022	1	16617	0	-0.88735
CRTC3	4	0.023644	0.071249	0.882633	1551	3	-0.73645	0.94346	0.94355	1	17963	0	-0.73645
IDE	4	0.023644	0.07125	0.882633	1552	3	-0.87681	0.59115	0.689	1	12886	1	-0.87681
CD1D	4	0.023653	0.071274	0.882633	1553	2	-0.57123	0.82392	0.82717	1	15605	1	-0.57123
NDUFV3	4	0.023656	0.071281	0.882633	1554	2	-0.26817	0.0094774	0.03181	0.812905	752	2	-0.26817
EIF5	4	0.023662	0.071295	0.882633	1555	2	-0.27964	0.04191	0.10992	0.914468	2319	2	-0.27964
SNRPB2	4	0.023689	0.071354	0.882633	1556	3	-0.60884	0.89264	0.89257	1	16881	0	-0.60884
CDC42EP1	3	0.023698	0.060582	0.864018	1557	1	-0.03636	0.11588	0.21244	0.96187	4838	1	-0.03636
NOG	4	0.023707	0.071395	0.882633	1558	2	-0.36225	0.10897	0.23234	0.972359	4620	2	-0.36225
GLG1	4	0.023712	0.071402	0.882633	1559	3	-2.2552	0.2454	0.40359	1	7708	1	-2.2552
PCGF2	4	0.023742	0.071466	0.882633	1560	2	-0.71841	0.933	0.93308	1	17731	0	-0.71841
OR5B17	4	0.023758	0.071501	0.882633	1561	2	-0.1791	0.35599	0.50889	1	9591	2	-0.1791
ZNF696	4	0.023769	0.071523	0.882633	1562	3	-1.7576	0.92102	0.92116	1	17452	0	-1.7576
NMS	4	0.023772	0.071531	0.882633	1563	3	-0.88304	0.05016	0.12574	0.920708	2637	1	-0.88304
RDX	4	0.023809	0.071603	0.882633	1564	2	-0.25354	0.041202	0.1085	0.914468	2295	2	-0.25354
MB	4	0.023813	0.071609	0.882633	1565	3	-0.80281	0.93466	0.93476	1	17762	0	-0.80281
KIAA0232	4	0.023814	0.071612	0.882633	1566	3	-1.2901	0.20535	0.3655	1	7027	1	-1.2901
S100G	4	0.02385	0.07168	0.882633	1567	3	-0.64177	0.88115	0.88106	1	16639	0	-0.64177
EEF1D	4	0.023858	0.071697	0.882633	1568	3	-0.93784	0.92918	0.9293	1	17646	0	-0.93784
CCAR1	4	0.02386	0.071699	0.882633	1569	2	-0.71884	0.6726	0.72838	1	13676	1	-0.71884
TMEM81	4	0.023903	0.07178	0.8827	1570	2	-0.66898	0.4916	0.63915	1	11969	1	-0.66898
GRM1	4	0.02391	0.071796	0.8827	1571	2	-0.14883	0.26386	0.42128	1	8021	2	-0.14883
ZNF827	4	0.023961	0.071913	0.883157	1572	3	-0.64331	0.72699	0.75886	1	14261	1	-0.64331
C1orf43	4	0.024063	0.072124	0.883157	1573	3	-0.87116	0.96796	0.968	1	18470	0	-0.87116
USP5	4	0.024074	0.072141	0.883157	1574	2	-0.8993	0.89205	0.892	1	16870	0	-0.8993
ANXA10	4	0.02408	0.07215	0.883157	1575	3	-0.85691	0.35633	0.50922	1	9596	1	-0.85691
ICA1L	4	0.024126	0.072247	0.883157	1576	3	-0.62925	0.91011	0.91012	1	17236	0	-0.62925
BPY2C	4	0.024163	0.072318	0.883157	1577	3	-0.6597	0.86115	0.86092	1	16252	1	-0.6597
HAT1	4	0.024173	0.072337	0.883157	1578	2	-0.73735	0.97236	0.9725	1	18576	0	-0.73735
KRTAP29-1	4	0.024216	0.072431	0.883157	1579	1	0.22539	0.22681	0.38599	1	7389	2	0.22539
EIF3B	4	0.024228	0.072454	0.883157	1580	3	-1.343	0.32901	0.48316	1	9130	1	-1.343
TGM5	4	0.024236	0.07247	0.883157	1581	3	-0.8225	0.95971	0.95972	1	18298	0	-0.8225
NMT1	4	0.024254	0.072506	0.883157	1582	3	-0.64405	0.92332	0.92352	1	17500	0	-0.64405
ADI1	4	0.024263	0.07253	0.883157	1583	2	-0.58775	0.070688	0.16428	0.956381	3323	1	-0.58775
RNASE7	4	0.024297	0.072589	0.883157	1584	3	-1.1873	0.93763	0.93771	1	17831	0	-1.1873
USP48	4	0.024306	0.072607	0.883157	1585	3	-1.7037	0.73862	0.76584	1	14404	1	-1.7037
ACAP2	4	0.024318	0.072625	0.883157	1586	1	0.067644	0.439	0.5883	1	11030	2	0.067644
CCDC166	4	0.024369	0.072729	0.883157	1587	1	0.42024	0.38734	0.53881	1	10131	2	0.42024
ADRA2A	4	0.024389	0.072777	0.883157	1588	3	-0.85111	0.85741	0.85726	1	16176	1	-0.85111
RABIF	4	0.024395	0.072785	0.883157	1589	3	-0.84667	0.77047	0.78671	1	14806	1	-0.84667
ALDH8A1	4	0.024407	0.072808	0.883157	1590	2	-0.58748	0.9019	0.90192	1	17080	0	-0.58748
CON109	4	0.024418	0.072827	0.883157	1591	3	-0.94456	0.77413	0.78922	1	14864	1	-0.94456
PTPRU	4	0.024419	0.072829	0.883157	1592	1	0.18046	0.45618	0.60478	1	11312	2	0.18046
CON101	4	0.024425	0.072836	0.883157	1593	3	-0.81107	0.64693	0.71535	1	13407	1	-0.81107
ZNF215	4	0.024561	0.073096	0.885495	1594	3	-0.63774	0.81887	0.82296	1	15516	1	-0.63774
UBXN2A	4	0.024572	0.073121	0.885495	1595	2	-0.24726	0.58335	0.68549	1	12820	1	-0.24726
OGDHL	4	0.024623	0.07323	0.885737	1596	3	-0.62823	0.77176	0.7876	1	14828	1	-0.62823
ADAM15	4	0.024624	0.073232	0.885737	1597	2	-0.90427	0.40988	0.5604	1	10516	1	-0.90427
HNRNPA1	4	0.024661	0.073297	0.885969	1598	3	-1.1745	0.90928	0.90929	1	17218	0	-1.1745
HRH2	4	0.024745	0.073465	0.887442	1599	3	-0.69772	0.94705	0.94708	1	18040	0	-0.69772
IKBKE	4	0.024769	0.073513	0.887475	1600	3	-0.56614	0.9501	0.95014	1	18095	0	-0.56614
PLRG1	4	0.024797	0.073573	0.887638	1601	3	-1.0935	0.69859	0.74243	1	13947	1	-1.0935
SPSB3	4	0.02487	0.073723	0.88835	1602	3	-0.80789	0.88606	0.886	1	16735	0	-0.80789
FAM131C	4	0.02487	0.073723	0.88835	1603	3	-1.0995	0.90518	0.90519	1	17142	0	-1.0995
GUCY1A3	4	0.024952	0.073903	0.889481	1604	2	-0.80292	0.88739	0.88734	1	16766	0	-0.80292
SLC9C1	4	0.02497	0.07394	0.889481	1605	2	-0.441	0.78544	0.79731	1	15013	1	-0.441
CRIP1	4	0.024979	0.073955	0.889481	1606	2	-0.29614	0.91924	0.91933	1	17415	0	-0.29614
OR2T3	4	0.02503	0.074057	0.890134	1607	3	-0.65803	0.97249	0.97262	1	18582	0	-0.65803
PURA	4	0.025056	0.074101	0.890134	1608	3	-0.81631	0.9763	0.97648	1	18695	0	-0.81631
PRH1	4	0.025103	0.074208	0.89062	1609	3	-0.68678	0.059452	0.14337	0.942162	2941	1	-0.68678
RBMS2	4	0.025132	0.074263	0.89062	1610	1	-0.11507	0.23659	0.39528	1	7557	1	-0.11507
CFAP47	4	0.025141	0.07428	0.89062	1611	3	-0.66748	0.92704	0.92721	1	17598	0	-0.66748
TAGLN2	3	0.025228	0.064226	0.873142	1612	2	-0.27108	0.76453	0.76485	1	14721	1	-0.27108
NSL1	4	0.025231	0.074469	0.890642	1613	3	-0.70375	0.47531	0.62334	1	11663	1	-0.70375
PPP1R27	4	0.025254	0.074509	0.890642	1614	3	-1.1354	0.88784	0.88779	1	16777	0	-1.1354
PRKCB	4	0.025291	0.074587	0.890642	1615	2	-0.42185	0.53592	0.66548	1	12425	1	-0.42185
PCYT1A	4	0.025335	0.074688	0.890642	1616	2	-0.084109	0.098107	0.21355	0.96187	4290	2	-0.084109
CSPG5	4	0.025355	0.07473	0.890642	1617	3	-1.1145	0.45126	0.59996	1	11228	1	-1.1145
SMC2	4	0.02536	0.074739	0.890642	1618	3	-0.91333	0.92686	0.92704	1	17589	0	-0.91333
SLC7A6OS	4	0.025411	0.074834	0.890642	1619	2	0.37964	0.014793	0.048279	0.833742	1116	2	0.37964
C5orf22	4	0.025411	0.074834	0.890642	1620	1	-0.039463	0.19147	0.35238	1	6777	1	-0.039463
TBX19	4	0.025489	0.074994	0.890642	1621	3	-0.96833	0.93046	0.93059	1	17681	0	-0.96833
WDR36	3	0.025495	0.064854	0.87444	1622	2	-1.2528	0.92114	0.92116	1	17454	0	-1.2528
RAB11FIP4	4	0.025532	0.075088	0.890642	1623	3	-0.79455	0.66291	0.72331	1	13575	1	-0.79455
CHST14	4	0.025538	0.075101	0.890642	1624	3	-0.46636	0.91871	0.91879	1	17406	0	-0.46636
PTCHD3	4	0.025575	0.075165	0.890642	1625	3	-0.73515	0.97678	0.97697	1	18713	0	-0.73515
BTNL9	4	0.025586	0.075191	0.890642	1626	3	-0.79918	0.91839	0.91845	1	17398	0	-0.79918
FAM71B	4	0.025589	0.075196	0.890642	1627	3	-0.73353	0.41545	0.56571	1	10621	1	-0.73353
ZMPSTE24	4	0.025622	0.075253	0.890642	1628	3	-0.98908	0.046515	0.11879	0.920708	2490	1	-0.98908
SNRPF	4	0.025691	0.075399	0.890642	1629	1	0.54486	0.16201	0.3207	0.996299	6207	3	0.54486
WDFY2	4	0.025714	0.075441	0.890642	1630	3	-0.9302	0.41413	0.56448	1	10596	1	-0.9302
PMM1	4	0.025731	0.075477	0.890642	1631	3	-1.1464	0.75686	0.77757	1	14624	1	-1.1464
ATP6V1C1	4	0.025742	0.075491	0.890642	1632	3	-0.54107	0.94115	0.94121	1	17909	0	-0.54107
SOAT1	4	0.025752	0.075518	0.890642	1633	2	-0.39846	0.20203	0.36232	1	6961	2	-0.39846
CDYL	4	0.025752	0.075519	0.890642	1634	3	-0.7024	0.95762	0.95763	1	18258	0	-0.7024
GIGYF2	4	0.025789	0.075586	0.890642	1635	2	-0.42613	0.81001	0.81584	1	15387	1	-0.42613
UGT1A7	4	0.025792	0.075597	0.890642	1636	1	0.0087164	0.81706	0.8215	1	15483	1	0.0087164
CREBRF	4	0.025798	0.07561	0.890642	1637	2	-0.51781	0.54983	0.67116	1	12533	1	-0.51781
ZNF550	4	0.02582	0.075659	0.890642	1638	3	-0.67968	0.77126	0.78726	1	14819	1	-0.67968
CON033	4	0.025824	0.075672	0.890642	1639	3	-0.6786	0.69585	0.74093	1	13919	1	-0.6786
EXOC6	4	0.025843	0.0757	0.890642	1640	2	-0.3137	0.80181	0.80941	1	15260	1	-0.3137
CON065	4	0.025877	0.075766	0.890642	1641	3	-0.69723	0.50916	0.65495	1	12234	1	-0.69723
USP46	4	0.025894	0.075804	0.890642	1642	3	-0.61289	0.57274	0.68075	1	12719	1	-0.61289
FCGR1A	4	0.025902	0.07582	0.890642	1643	3	-0.96558	0.52791	0.66232	1	12364	1	-0.96558
ANKS6	4	0.02591	0.075837	0.890642	1644	3	-0.57856	0.10851	0.23153	0.972073	4606	1	-0.57856
CST2	4	0.025926	0.075864	0.890642	1645	3	-0.68432	0.42133	0.57137	1	10716	1	-0.68432
SLC48A1	4	0.025937	0.075888	0.890642	1646	3	-0.83107	0.95083	0.95085	1	18116	0	-0.83107
LANCL1	4	0.025956	0.075924	0.890642	1647	3	-1.0749	0.92015	0.92029	1	17431	0	-1.0749
CON021	4	0.025965	0.07594	0.890642	1648	3	-0.77781	0.97689	0.97706	1	18717	0	-0.77781
NOC2L	4	0.025993	0.076002	0.890642	1649	3	-1.0817	0.64956	0.71663	1	13432	1	-1.0817
HSFX2	4	0.026013	0.076038	0.890642	1650	3	-0.71953	0.88502	0.88495	1	16717	0	-0.71953
IL37	4	0.026018	0.076047	0.890642	1651	3	-0.67668	0.53244	0.66407	1	12398	1	-0.67668
CBWD6	4	0.026047	0.076099	0.890642	1652	3	-0.7406	0.95137	0.9514	1	18131	0	-0.7406
TTC19	4	0.026096	0.076203	0.890642	1653	3	-0.75659	0.63119	0.7076	1	13253	1	-0.75659
FBXO34	4	0.026097	0.076207	0.890642	1654	1	0.1709	0.30402	0.45933	1	8704	2	0.1709
C1QTNF2	4	0.026115	0.076248	0.890642	1655	3	-1.0894	0.15594	0.31093	0.994677	6041	1	-1.0894
PARP4	4	0.026148	0.076322	0.890642	1656	2	-0.33273	0.58594	0.68665	1	12846	1	-0.33273
ACTL6B	4	0.026161	0.076358	0.890642	1657	3	-0.70223	0.90768	0.90768	1	17190	0	-0.70223
CCL3	4	0.026197	0.076431	0.890642	1658	3	-1.1095	0.96108	0.96107	1	18320	0	-1.1095
INHBB	4	0.026199	0.076437	0.890642	1659	2	-0.20615	0.30294	0.45832	1	8677	2	-0.20615
CLTCL1	4	0.026241	0.076533	0.890642	1660	3	-0.68027	0.79593	0.80497	1	15168	1	-0.68027
ATP5J2-PTCD1	4	0.026246	0.07654	0.890642	1661	3	-0.71399	0.9578	0.95782	1	18265	0	-0.71399
IFI35	4	0.02625	0.076547	0.890642	1662	3	-0.58073	0.83106	0.83325	1	15724	1	-0.58073
C9orf152	4	0.026301	0.076652	0.890642	1663	2	-0.32199	0.2582	0.41582	1	7914	2	-0.32199
GPR143	4	0.026314	0.076681	0.890642	1664	3	-0.6947	0.86612	0.86597	1	16351	0	-0.6947
MRAP2	4	0.026338	0.076727	0.890642	1665	3	-0.72174	0.081434	0.18393	0.961837	3682	1	-0.72174
ENTPD7	4	0.026376	0.076804	0.890642	1666	2	-0.69501	0.88259	0.88253	1	16669	0	-0.69501
PMF1-BGLAP	4	0.026392	0.07684	0.890642	1667	3	-0.82559	0.95506	0.95504	1	18217	0	-0.82559
TSPAN9	4	0.026394	0.076843	0.890642	1668	2	-0.80576	0.47859	0.62649	1	11730	1	-0.80576
NPPA	4	0.026402	0.076857	0.890642	1669	3	-0.36403	0.086917	0.1938	0.961837	3873	1	-0.36403
KRTAP13-1	4	0.026453	0.076959	0.890737	1670	2	-0.1971	0.52537	0.66133	1	12352	1	-0.1971
MRPS2	3	0.026469	0.067128	0.880635	1671	3	-0.76882	0.94884	0.94906	1	18084	0	-0.76882
LBR	4	0.026479	0.077005	0.890737	1672	2	-0.35133	0.26484	0.42218	1	8044	2	-0.35133
KIAA1191	4	0.02649	0.077034	0.890737	1673	3	-0.63812	0.93438	0.93447	1	17759	0	-0.63812
SOGA3	4	0.026504	0.077049	0.890737	1674	3	-0.69191	0.24284	0.40113	1	7664	1	-0.69191
C1orf50	4	0.026632	0.07732	0.893331	1675	3	-0.62048	0.92565	0.92581	1	17554	0	-0.62048
PPP1R9B	4	0.026656	0.077383	0.893408	1676	3	-0.51964	0.43536	0.58481	1	10954	1	-0.51964
CNTD1	4	0.026707	0.077486	0.893408	1677	2	-0.47306	0.96836	0.9684	1	18482	0	-0.47306
ISY1-RAB43	4	0.026714	0.077499	0.893408	1678	2	-0.57521	0.020087	0.063971	0.858643	1433	1	-0.57521
RNF187	4	0.026809	0.077693	0.894739	1679	1	0.39634	0.15779	0.3139	0.994909	6095	3	0.39634
KRT86	4	0.026845	0.077759	0.894739	1680	3	-0.87732	0.86197	0.86179	1	16267	0	-0.87732
ENTPD4	4	0.026849	0.077765	0.894739	1681	3	-0.9014	0.57474	0.68165	1	12734	1	-0.9014
FFAR1	4	0.02693	0.077939	0.896207	1682	3	-0.92318	0.33112	0.48517	1	9162	1	-0.92318
TRIM43	4	0.026954	0.077989	0.896245	1683	2	-2.8425	0.35624	0.50914	1	9594	2	-2.8425
DUSP8	4	0.027007	0.078076	0.896298	1684	3	-0.69849	0.45511	0.60372	1	11289	1	-0.69849
DNAJC18	4	0.027012	0.078086	0.896298	1685	2	-0.10536	0.7475	0.77147	1	14505	1	-0.10536
ZNF280B	4	0.027053	0.078172	0.896758	1686	3	-0.71244	0.91301	0.91301	1	17293	0	-0.71244
AP5Z1	4	0.027146	0.078365	0.898227	1687	3	-0.6209	0.23541	0.39417	1	7534	1	-0.6209
C16orf95	4	0.027164	0.078401	0.898227	1688	1	0.70491	0.056877	0.1386	0.939491	2855	3	0.70491
TRIM2	4	0.027196	0.078468	0.898227	1689	3	-0.62087	0.49988	0.64725	1	12097	1	-0.62087
STX11	4	0.027215	0.078509	0.898227	1690	3	-0.56872	0.0038301	0.013436	0.699391	371	1	-0.56872
OPN5	4	0.027224	0.078532	0.898227	1691	2	-0.75553	0.406	0.55665	1	10443	2	-0.75553
ARGLU1	4	0.027266	0.078608	0.898562	1692	2	-0.34424	0.79731	0.80602	1	15191	1	-0.34424
LEMD3	4	0.027315	0.078705	0.89911	1693	3	-1.2263	0.029193	0.084742	0.882223	1857	1	-1.2263
DUSP14	4	0.027347	0.078765	0.89911	1694	2	-0.68319	0.41642	0.56666	1	10639	1	-0.68319
APBA2	4	0.02738	0.078831	0.89911	1695	3	-0.90771	0.67246	0.72829	1	13674	1	-0.90771
GRIA4	4	0.027386	0.078842	0.89911	1696	2	-0.7769	0.89278	0.89272	1	16889	0	-0.7769
STOML3	4	0.027424	0.078913	0.899396	1697	3	-0.70049	0.96234	0.96234	1	18349	0	-0.70049
SHE	4	0.02746	0.078987	0.899706	1698	3	-0.81507	0.86487	0.86472	1	16335	0	-0.81507
HAUS2	4	0.02755	0.07917	0.900638	1699	3	-1.0798	0.9301	0.93022	1	17672	0	-1.0798
MPL	4	0.027557	0.07918	0.900638	1700	2	-0.47935	0.27345	0.43027	1	8194	2	-0.47935
CEP295	4	0.02757	0.079208	0.900638	1701	2	-0.16401	0.26673	0.42392	1	8072	2	-0.16401
SERPINE2	4	0.027672	0.079428	0.902022	1702	2	-0.35979	0.89158	0.89154	1	16858	0	-0.35979
MCC	4	0.027701	0.079496	0.902022	1703	3	-0.75468	0.29738	0.45304	1	8593	1	-0.75468
FHAD1	4	0.027767	0.079632	0.902022	1704	3	-0.79681	0.74241	0.76826	1	14449	1	-0.79681
ZNF223	4	0.027773	0.079648	0.902022	1705	1	0.12149	0.31517	0.47002	1	8889	2	0.12149
C20orf194	4	0.027806	0.079724	0.902022	1706	2	0.097367	0.00075136	0.0027388	0.522109	101	2	0.097367
RGS4	4	0.027807	0.079727	0.902022	1707	3	-0.63637	0.97474	0.97487	1	18637	0	-0.63637
GDPD5	4	0.027824	0.079757	0.902022	1708	1	0.51743	0.074774	0.17172	0.961837	3448	3	0.51743
MIER1	4	0.027825	0.079758	0.902022	1709	2	-0.76861	0.79529	0.80451	1	15162	1	-0.76861
CPNE9	4	0.027837	0.079782	0.902022	1710	3	-0.67779	0.57088	0.67999	1	12705	1	-0.67779
ING2	4	0.027842	0.079796	0.902022	1711	3	-0.64781	0.85643	0.85632	1	16163	1	-0.64781
FUS	4	0.027875	0.079859	0.902206	1712	1	0.42197	0.1215	0.25385	0.980405	5006	2	0.42197
ZNF106	4	0.02794	0.079972	0.90266	1713	2	-0.67226	0.92762	0.92779	1	17610	0	-0.67226
HIST2H4B	4	0.02795	0.079992	0.90266	1714	3	-1.0856	0.92995	0.93007	1	17668	0	-1.0856
SNAPIN	4	0.027976	0.080045	0.902729	1715	3	-0.7418	0.027443	0.081192	0.878835	1783	1	-0.7418
ADH7	4	0.028026	0.080155	0.902831	1716	2	-0.60617	0.91673	0.91681	1	17374	0	-0.60617
SLC13A5	4	0.028027	0.080156	0.902831	1717	2	-0.37716	0.72281	0.75639	1	14208	1	-0.37716
C5orf28	4	0.028065	0.080215	0.902831	1718	2	-0.70067	0.59228	0.68949	1	12892	1	-0.70067
PCDHGC4	3	0.028086	0.070872	0.882633	1719	3	-1.0824	0.95252	0.9528	1	18157	0	-1.0824
MOV10L1	4	0.028094	0.080283	0.902831	1720	2	-0.55553	0.73287	0.76234	1	14333	1	-0.55553
EDC3	4	0.02811	0.080316	0.902831	1721	3	-0.68299	0.56146	0.67602	1	12627	1	-0.68299
TSHZ3	4	0.028128	0.080344	0.902831	1722	2	-0.34473	0.59218	0.68945	1	12891	1	-0.34473
TM4SF19	4	0.028146	0.08038	0.902831	1723	3	-0.56215	0.86235	0.86219	1	16277	0	-0.56215
PTPN13	4	0.02823	0.080542	0.904121	1724	3	-0.83006	0.46367	0.61201	1	11449	1	-0.83006
XAB2	4	0.028294	0.080672	0.90506	1725	3	-1.0208	0.92656	0.92675	1	17579	0	-1.0208
NFE2L3	4	0.028329	0.080751	0.905419	1726	3	-0.95775	0.9449	0.94492	1	17985	0	-0.95775
SLC7A13	4	0.028382	0.080857	0.906081	1727	1	0.46776	0.082169	0.18525	0.961837	3706	3	0.46776
NFYA	4	0.028432	0.080962	0.906235	1728	3	-0.98834	0.96307	0.96308	1	18364	0	-0.98834
DOCK9	4	0.028433	0.080964	0.906235	1729	3	-0.32642	0.67237	0.72825	1	13672	1	-0.32642
PDHA2	4	0.028585	0.081259	0.907901	1730	2	-0.4356	0.8628	0.86264	1	16287	0	-0.4356
GATAD2B	4	0.028587	0.081262	0.907901	1731	2	-0.23237	0.4156	0.56587	1	10626	2	-0.23237
GJA4	4	0.028636	0.081361	0.907901	1732	2	-0.76798	0.72174	0.75574	1	14194	1	-0.76798
BEX1	4	0.028637	0.081364	0.907901	1733	3	-0.6273	0.33294	0.48686	1	9197	1	-0.6273
ATXN10	4	0.028664	0.081424	0.907901	1734	3	-0.73529	0.73873	0.76591	1	14405	1	-0.73529
LRRC70	4	0.028672	0.081446	0.907901	1735	3	-0.90214	0.5101	0.6553	1	12241	1	-0.90214
SLC25A25	4	0.028732	0.081556	0.907901	1736	3	-0.56557	0.73427	0.76317	1	14358	1	-0.56557
OSER1	4	0.028734	0.081561	0.907901	1737	3	-0.99935	0.80692	0.81342	1	15345	1	-0.99935
CCR10	4	0.028742	0.081582	0.907901	1738	3	-0.77061	0.86164	0.86144	1	16263	0	-0.77061
BIRC6	4	0.028771	0.081643	0.908056	1739	2	-0.52225	0.70418	0.74553	1	14008	1	-0.52225
MBD5	4	0.028827	0.081774	0.908064	1740	3	-0.95437	0.79151	0.8017	1	15107	1	-0.95437
SLX1A	4	0.028842	0.081804	0.908064	1741	3	-0.79309	0.80279	0.81017	1	15272	1	-0.79309
OR51V1	4	0.028894	0.081905	0.908064	1742	3	-0.75959	0.77068	0.78685	1	14811	1	-0.75959
FASTKD2	4	0.028917	0.081948	0.908064	1743	3	-0.75879	0.71751	0.75322	1	14143	1	-0.75879
GLIPR2	4	0.028991	0.082106	0.908064	1744	2	0.25269	0.022383	0.070484	0.867222	1572	2	0.25269
GEMIN2	4	0.028995	0.082118	0.908064	1745	2	-0.34227	0.40378	0.55456	1	10402	2	-0.34227
C2orf80	4	0.029015	0.082156	0.908064	1746	3	-0.67345	0.41493	0.56523	1	10611	1	-0.67345
DNAJC3	4	0.029041	0.082203	0.908064	1747	2	-0.38909	0.91021	0.91021	1	17237	0	-0.38909
RPS15	4	0.029083	0.082303	0.908064	1748	2	-2.9214	0.021363	0.067605	0.86217	1516	1	-2.9214
EAF2	4	0.029091	0.082317	0.908064	1749	3	-0.5545	0.97653	0.97669	1	18705	0	-0.5545
TDRD10	4	0.029092	0.082322	0.908064	1750	3	-0.93027	0.97659	0.97677	1	18710	0	-0.93027
SLMO1	4	0.029132	0.082405	0.908064	1751	2	-0.4556	0.24831	0.40641	1	7763	2	-0.4556
RPS19BP1	4	0.029143	0.082431	0.908064	1752	1	0.058352	0.29937	0.45494	1	8621	1	0.058352
RAP1GAP2	4	0.029153	0.082454	0.908064	1753	3	-0.74279	0.85883	0.85862	1	16204	1	-0.74279
VPS18	4	0.029161	0.082473	0.908064	1754	3	-0.96203	0.97313	0.97326	1	18600	0	-0.96203
MROH9	4	0.029161	0.082474	0.908064	1755	3	-0.69	0.80258	0.81002	1	15268	1	-0.69
AMIGO1	4	0.029184	0.082522	0.908064	1756	3	-0.89145	0.4151	0.56539	1	10615	1	-0.89145
ACSM3	4	0.029189	0.082529	0.908064	1757	3	-0.6324	0.97571	0.97587	1	18674	0	-0.6324
IFI27L2	4	0.029193	0.082534	0.908064	1758	3	-0.40247	0.44572	0.59469	1	11145	1	-0.40247
ADH1C	4	0.029244	0.082638	0.908588	1759	1	0.43487	0.1186	0.2489	0.980123	4908	3	0.43487
TRAF3IP3	4	0.029299	0.082738	0.908588	1760	2	-0.06487	0.19355	0.35428	1	6810	2	-0.06487
PLIN2	4	0.029309	0.08276	0.908588	1761	3	-0.59312	0.96161	0.96159	1	18333	0	-0.59312
PELI3	4	0.029357	0.082857	0.908588	1762	3	-1.2468	0.56293	0.67663	1	12637	1	-1.2468
SERPINA3	4	0.029396	0.082934	0.908588	1763	3	-0.48137	0.89662	0.89657	1	16968	0	-0.48137
STKLD1	4	0.029407	0.082954	0.908588	1764	3	-0.94399	0.89718	0.89712	1	16978	0	-0.94399
SHOX	4	0.029416	0.082974	0.908588	1765	2	-0.16333	0.1643	0.32437	0.996299	6277	2	-0.16333
BMP1	4	0.029445	0.083038	0.908588	1766	3	-0.67119	0.89477	0.89474	1	16926	0	-0.67119
PCDHA9	4	0.029447	0.083042	0.908588	1767	3	-0.32634	0.9557	0.95572	1	18227	0	-0.32634
RAB3GAP1	4	0.029466	0.083085	0.908588	1768	3	-0.82203	0.96284	0.96284	1	18360	0	-0.82203
NF2	4	0.029497	0.083153	0.908588	1769	2	-0.34886	0.95752	0.95752	1	18255	0	-0.34886
BMP5	4	0.029548	0.083255	0.908588	1770	1	-0.14782	0.075291	0.17267	0.961837	3463	1	-0.14782
TBC1D9	4	0.029549	0.083257	0.908588	1771	3	-0.7539	0.23065	0.38963	1	7470	1	-0.7539
TMEM239	4	0.02956	0.083278	0.908588	1772	3	-0.67427	0.087692	0.1952	0.961837	3907	1	-0.67427
CTAGE5	4	0.029581	0.083324	0.908588	1773	3	-0.7484	0.24296	0.40124	1	7668	1	-0.7484
PHC2	4	0.029599	0.083353	0.908588	1774	1	0.53757	0.18462	0.34581	1	6667	2	0.53757
CYP2C19	4	0.029633	0.083426	0.908588	1775	3	-0.72295	0.94152	0.94157	1	17914	0	-0.72295
FAM21C	4	0.029633	0.083426	0.908588	1776	3	-0.69769	0.28702	0.4432	1	8422	1	-0.69769
DET1	4	0.029715	0.08359	0.909853	1777	3	-0.78233	0.96651	0.96654	1	18441	0	-0.78233
COQ7	4	0.029751	0.083659	0.909857	1778	2	0.069757	0.1976	0.35809	1	6887	2	0.069757
LEAP2	4	0.029781	0.083733	0.909857	1779	2	-0.56261	0.71086	0.74929	1	14077	1	-0.56261
C2orf42	4	0.029807	0.083789	0.909857	1780	3	-0.58282	0.76421	0.78241	1	14719	1	-0.58282
CLPX	4	0.02985	0.083865	0.909857	1781	2	-0.6455	0.92634	0.92651	1	17572	0	-0.6455
RAMP2	4	0.029903	0.083979	0.909857	1782	1	0.54631	0.13147	0.27055	0.986848	5297	3	0.54631
MED1	4	0.029918	0.084007	0.909857	1783	3	-0.73803	0.96896	0.96898	1	18497	0	-0.73803
FAM171A2	4	0.029928	0.084026	0.909857	1784	3	-0.72534	0.97587	0.97604	1	18680	0	-0.72534
MAGEL2	4	0.029949	0.084066	0.909857	1785	3	-0.7814	0.17544	0.33711	0.998745	6523	1	-0.7814
PTPRN	4	0.029954	0.084079	0.909857	1786	3	-0.64344	0.9402	0.94027	1	17887	0	-0.64344
TDRD1	4	0.030008	0.084198	0.909857	1787	2	-0.13576	0.097904	0.2132	0.96187	4281	2	-0.13576
MTG2	4	0.030048	0.084289	0.909857	1788	3	-0.82085	0.49902	0.64637	1	12083	1	-0.82085
RPS10-NUDT3	4	0.030055	0.084303	0.909857	1789	2	-0.24423	0.079	0.1795	0.961837	3602	2	-0.24423
TSPO	4	0.030066	0.084321	0.909857	1790	3	-0.81767	0.96588	0.9659	1	18430	0	-0.81767
DNAJC14	4	0.030078	0.084336	0.909857	1791	2	-0.58676	0.46866	0.6168	1	11546	1	-0.58676
RPAP1	4	0.030081	0.084342	0.909857	1792	3	-0.80632	0.49369	0.64118	1	12001	1	-0.80632
EIF1AD	4	0.030105	0.084395	0.909924	1793	3	-0.53542	0.26777	0.42487	1	8089	1	-0.53542
RPS3	4	0.030187	0.084565	0.911246	1794	3	-1.1958	0.86414	0.86399	1	16317	0	-1.1958
NR2E1	4	0.030227	0.084654	0.911703	1795	3	-1.5505	0.7017	0.74416	1	13984	1	-1.5505
C9orf89	4	0.030297	0.084793	0.912444	1796	2	-0.75883	0.56967	0.67946	1	12698	1	-0.75883
PHF6	4	0.030308	0.084817	0.912444	1797	1	0.075717	0.82427	0.82747	1	15613	1	0.075717
SATB2	4	0.030331	0.084864	0.912444	1798	3	-0.85814	0.82562	0.82855	1	15636	1	-0.85814
UNC93A	4	0.030409	0.085026	0.913291	1799	2	-0.36753	0.86695	0.86677	1	16367	0	-0.36753
PGBD4	4	0.030446	0.085103	0.913291	1800	2	-0.66438	0.34888	0.50216	1	9473	2	-0.66438
SREBF2	4	0.030454	0.085118	0.913291	1801	3	-0.76228	0.96406	0.96409	1	18388	0	-0.76228
SP2	4	0.03046	0.085132	0.913291	1802	2	-0.2906	0.35731	0.51016	1	9618	2	-0.2906
DDX55	4	0.030556	0.085324	0.914461	1803	3	-0.84364	0.50007	0.64743	1	12102	1	-0.84364
GOLGA8N	4	0.030561	0.085335	0.914461	1804	2	-0.22707	0.94661	0.94663	1	18029	0	-0.22707
REEP4	4	0.030612	0.085445	0.914506	1805	1	-0.13008	0.87141	0.8713	1	16445	0	-0.13008
IDH3B	4	0.030616	0.085451	0.914506	1806	3	-0.84962	0.048414	0.12241	0.920708	2564	1	-0.84962
VRK2	4	0.030683	0.085596	0.914506	1807	3	-1.1791	0.9285	0.92866	1	17628	0	-1.1791
WDR72	4	0.030686	0.085604	0.914506	1808	3	-0.76239	0.92447	0.92464	1	17523	0	-0.76239
ARL4C	4	0.030705	0.085644	0.914506	1809	3	-0.85385	0.68672	0.73595	1	13827	1	-0.85385
LALBA	4	0.030713	0.08566	0.914506	1810	3	-0.59064	0.9702	0.97025	1	18526	0	-0.59064
EGR4	4	0.030764	0.085761	0.914506	1811	2	0.46937	0.029191	0.084737	0.882223	1856	2	0.46937
LZTR1	4	0.030814	0.085855	0.914506	1812	1	-0.049751	0.41935	0.56943	1	10683	1	-0.049751
CD1A	4	0.030828	0.085886	0.914506	1813	3	-0.91377	0.26855	0.42559	1	8106	1	-0.91377
PACRG	4	0.030834	0.085899	0.914506	1814	3	-0.73918	0.8657	0.86558	1	16343	0	-0.73918
ATP6V0A2	4	0.030845	0.085916	0.914506	1815	3	-0.83005	0.69733	0.74174	1	13934	1	-0.83005
OR51F1	4	0.030855	0.085938	0.914506	1816	3	-0.69299	0.63151	0.70774	1	13257	1	-0.69299
CMTR1	4	0.030865	0.085961	0.914506	1817	3	-0.69075	0.60509	0.69532	1	13016	1	-0.69075
SCAMP3	4	0.030886	0.086007	0.914506	1818	2	-0.25792	0.23653	0.39522	1	7555	2	-0.25792
ATF1	4	0.030909	0.086056	0.914506	1819	3	-0.8306	0.54924	0.67089	1	12527	1	-0.8306
NLRC4	4	0.030926	0.086095	0.914506	1820	2	-0.47129	0.013101	0.043046	0.827996	1004	1	-0.47129
CEP164	3	0.030949	0.077511	0.893408	1821	1	0.0053044	0.67086	0.68315	1	13652	1	0.0053044
PRR13	4	0.03099	0.086232	0.915107	1822	3	-0.97055	0.91625	0.91632	1	17367	0	-0.97055
TBX5	4	0.031017	0.086293	0.915107	1823	2	-0.434	0.76463	0.78269	1	14724	1	-0.434
PSMB9	4	0.031017	0.086293	0.915107	1824	3	-0.46944	0.8895	0.88946	1	16811	0	-0.46944
GDI2	4	0.031118	0.086501	0.916369	1825	1	-0.079196	0.87452	0.87443	1	16513	0	-0.079196
SHOX2	4	0.03113	0.086518	0.916369	1826	3	-0.58306	0.38067	0.53248	1	10017	1	-0.58306
C17orf75	4	0.031169	0.086603	0.916369	1827	1	0.18575	0.33324	0.48717	1	9202	2	0.18575
MPPED2	4	0.031204	0.086663	0.916369	1828	3	-0.6417	0.33051	0.48458	1	9154	1	-0.6417
URGCP-MRPS24	4	0.031208	0.086668	0.916369	1829	2	-0.17488	0.20115	0.3615	1	6946	2	-0.17488
KCNC2	4	0.031219	0.086696	0.916369	1830	1	0.17452	0.43578	0.5852	1	10963	2	0.17452
ASZ1	4	0.03127	0.086802	0.916981	1831	1	0.37009	0.11496	0.24271	0.975578	4808	2	0.37009
SPG21	4	0.03136	0.086975	0.917989	1832	2	-0.73826	0.10784	0.23036	0.970918	4588	2	-0.73826
CCDC51	4	0.031371	0.086992	0.917989	1833	3	-0.56995	0.92639	0.92655	1	17575	0	-0.56995
FAM231A	4	0.031451	0.087146	0.919118	1834	3	-0.95787	0.39804	0.54904	1	10300	1	-0.95787
SEMA3F	4	0.031523	0.087291	0.920143	1835	2	-0.5364	0.22437	0.38368	1	7348	1	-0.5364
C1orf110	4	0.031608	0.087453	0.921177	1836	2	-0.80822	0.94191	0.94198	1	17930	0	-0.80822
CD200	4	0.031624	0.087484	0.921177	1837	2	0.032207	0.79628	0.80524	1	15175	1	0.032207
RELB	4	0.031693	0.08761	0.922	1838	3	-1.487	0.83302	0.8349	1	15753	1	-1.487
MRGPRD	4	0.031726	0.087676	0.922193	1839	1	0.26211	0.19319	0.35394	1	6804	2	0.26211
IARS	4	0.031776	0.087757	0.922547	1840	3	-0.74593	0.80519	0.81204	1	15311	1	-0.74593
EIF4A1	4	0.031846	0.087899	0.923308	1841	2	-0.44206	0.81632	0.8209	1	15474	1	-0.44206
NUFIP2	4	0.03186	0.087925	0.923308	1842	3	-0.78504	0.30904	0.46411	1	8791	1	-0.78504
MNT	4	0.031904	0.088013	0.92373	1843	3	-0.97783	0.7076	0.74747	1	14038	1	-0.97783
ZNF398	4	0.031948	0.088095	0.924093	1844	3	-0.63989	0.7584	0.77853	1	14643	1	-0.63989
HOXD9	4	0.031999	0.088196	0.924256	1845	2	-0.15779	0.16624	0.32747	0.996299	6343	2	-0.15779
LPCAT1	4	0.032004	0.088206	0.924256	1846	1	0.62188	0.055183	0.13542	0.936794	2797	3	0.62188
LPO	4	0.03208	0.088368	0.92469	1847	2	-0.1214	0.45964	0.60814	1	11380	2	-0.1214
ARSB	4	0.032101	0.088406	0.92469	1848	3	-0.78454	0.80612	0.81278	1	15331	1	-0.78454
SLC38A2	4	0.032108	0.088416	0.92469	1849	3	-0.92842	0.94691	0.94693	1	18038	0	-0.92842
VAPA	4	0.032163	0.088547	0.92469	1850	3	-0.84474	0.92458	0.92474	1	17528	0	-0.84474
IGDCC3	4	0.032181	0.088581	0.92469	1851	3	-0.62298	0.85755	0.8574	1	16180	1	-0.62298
S100A10	4	0.032193	0.088607	0.92469	1852	2	-0.30642	0.70795	0.74766	1	14041	1	-0.30642
SLC35G6	4	0.032251	0.088732	0.92469	1853	3	-0.80722	0.94221	0.94227	1	17938	0	-0.80722
SEPSECS	4	0.032282	0.088796	0.92469	1854	2	-0.2936	0.86648	0.86632	1	16358	0	-0.2936
SLC27A2	4	0.032296	0.088831	0.92469	1855	3	-0.6856	0.7456	0.77027	1	14482	1	-0.6856
OR6C1	4	0.032332	0.088912	0.92469	1856	2	-0.22278	0.91362	0.91364	1	17307	0	-0.22278
KLHL17	4	0.03234	0.088919	0.92469	1857	3	-0.59779	0.5029	0.65015	1	12141	1	-0.59779
SEH1L	4	0.032357	0.088952	0.92469	1858	2	-0.6926	0.94585	0.94585	1	18012	0	-0.6926
TMED10	4	0.032406	0.089054	0.92469	1859	3	-0.75767	0.60455	0.69507	1	13011	1	-0.75767
RPL34	4	0.032408	0.089055	0.92469	1860	2	-0.8268	0.94422	0.94429	1	17977	0	-0.8268
UBAP2L	4	0.032434	0.089095	0.92469	1861	2	-0.35813	0.60206	0.69395	1	12985	1	-0.35813
CAV1	4	0.032439	0.089106	0.92469	1862	2	-0.51491	0.84208	0.84282	1	15920	1	-0.51491
C1QTNF9	4	0.032451	0.089132	0.92469	1863	3	-0.74652	0.9661	0.96614	1	18436	0	-0.74652
ATP5B	4	0.032467	0.089172	0.92469	1864	3	-0.85677	0.92254	0.9227	1	17484	0	-0.85677
CDY2B	4	0.032548	0.089338	0.9256	1865	3	-0.66357	0.90411	0.90413	1	17125	0	-0.66357
C5orf63	3	0.032559	0.081182	0.907901	1866	3	-0.67435	0.96744	0.9676	1	18456	0	-0.67435
MAPK7	4	0.032585	0.089408	0.925825	1867	2	-0.39445	0.19812	0.35859	1	6896	1	-0.39445
RASD2	4	0.032636	0.089505	0.926063	1868	2	-0.18442	0.38988	0.54126	1	10171	1	-0.18442
RSPO4	4	0.032644	0.089526	0.926063	1869	2	-0.6482	0.7667	0.78415	1	14750	1	-0.6482
TMEM213	4	0.032737	0.089733	0.927159	1870	2	-0.166	0.4365	0.58587	1	10982	2	-0.166
INSRR	4	0.032788	0.089826	0.927159	1871	2	-0.3927	0.74533	0.77008	1	14480	1	-0.3927
ARHGAP29	4	0.032789	0.089828	0.927159	1872	2	-0.70947	0.05618	0.13731	0.939018	2830	1	-0.70947
ADORA2A	4	0.032838	0.089921	0.927159	1873	2	-0.70734	0.90396	0.90398	1	17120	0	-0.70734
TESK2	4	0.032863	0.089971	0.927159	1874	3	-0.68068	0.83981	0.84083	1	15876	1	-0.68068
RFPL1	4	0.032885	0.090024	0.927159	1875	3	-0.69434	0.85541	0.85531	1	16141	1	-0.69434
KLK11	4	0.032902	0.090061	0.927159	1876	3	-0.6676	0.2187	0.37829	1	7257	1	-0.6676
PTPN23	4	0.032912	0.090079	0.927159	1877	3	-0.71427	0.027164	0.080655	0.878835	1770	1	-0.71427
ZNF236	4	0.032939	0.090138	0.927159	1878	3	-1.0281	0.026707	0.079747	0.878016	1750	1	-1.0281
ANAPC10	4	0.032969	0.090201	0.927159	1879	3	-1.0222	0.91321	0.91322	1	17300	0	-1.0222
PEMT	4	0.03299	0.090241	0.927159	1880	2	-0.60253	0.59789	0.69202	1	12941	1	-0.60253
NGF	4	0.032995	0.09025	0.927159	1881	3	-0.67258	0.55089	0.67159	1	12543	1	-0.67258
SMC1A	4	0.033009	0.090272	0.927159	1882	3	-0.84876	0.0726	0.16783	0.960591	3378	1	-0.84876
LASP1	4	0.03304	0.090338	0.927159	1883	2	-0.3885	0.85271	0.8527	1	16087	1	-0.3885
C9orf116	4	0.033048	0.090351	0.927159	1884	3	-0.98169	0.89497	0.89493	1	16932	0	-0.98169
TACSTD2	4	0.033088	0.090425	0.927429	1885	2	-0.42862	0.28264	0.43908	1	8335	2	-0.42862
RNF223	4	0.033141	0.090548	0.928201	1886	2	-0.33766	0.22963	0.38867	1	7452	1	-0.33766
MS4A7	4	0.033181	0.090628	0.928532	1887	3	-0.83018	0.88871	0.88865	1	16798	0	-0.83018
LOC100505841	4	0.033242	0.090741	0.929198	1888	2	0.14337	0.084446	0.18935	0.961837	3774	2	0.14337
ITIH1	4	0.033324	0.090918	0.930518	1889	3	-0.86305	0.6032	0.69446	1	12997	1	-0.86305
UBB	4	0.033394	0.091063	0.931364	1890	2	-0.75746	0.92897	0.92912	1	17642	0	-0.75746
OR2W3	4	0.03343	0.091133	0.931364	1891	2	-0.73977	0.34478	0.4982	1	9397	2	-0.73977
C1orf162	4	0.033437	0.091149	0.931364	1892	3	-0.73119	0.012485	0.041183	0.827996	955	1	-0.73119
GAPVD1	4	0.033459	0.091203	0.931364	1893	3	-0.72083	0.94533	0.94532	1	18001	0	-0.72083
SLAIN1	4	0.033482	0.091241	0.931364	1894	2	-0.36929	0.08464	0.1897	0.961837	3784	1	-0.36929
CNN3	4	0.033546	0.09136	0.932083	1895	2	-0.4792	0.64189	0.71281	1	13355	1	-0.4792
USP9X	4	0.033606	0.091468	0.932207	1896	3	-0.99054	0.21814	0.37774	1	7247	1	-0.99054
CON119	3	0.03368	0.083699	0.909857	1897	2	-0.70108	0.70387	0.70999	1	14005	1	-0.70108
KCNB1	4	0.033696	0.091651	0.933581	1898	2	-0.54123	0.66268	0.7232	1	13571	1	-0.54123
TNFRSF17	4	0.033743	0.091738	0.933975	1899	2	-0.4878	0.6031	0.69442	1	12995	1	-0.4878
ZNF93	4	0.033817	0.091884	0.934967	1900	3	-0.52916	0.1658	0.32679	0.996299	6328	1	-0.52916
CON072	4	0.033849	0.091948	0.935126	1901	2	-0.054558	0.27541	0.4321	1	8224	2	-0.054558
PPP1R1B	4	0.033936	0.092142	0.935919	1902	3	-1.0175	0.84379	0.84437	1	15946	1	-1.0175
ERP27	4	0.033941	0.092156	0.935919	1903	2	0.075011	0.082795	0.18637	0.961837	3722	2	0.075011
YIF1B	4	0.03395	0.092171	0.935919	1904	2	-0.25371	0.53673	0.66584	1	12432	1	-0.25371
ILF3	4	0.034	0.092271	0.936162	1905	2	-0.14526	0.55097	0.67163	1	12544	1	-0.14526
ATP8B4	4	0.03401	0.092292	0.936162	1906	3	-0.60478	0.29587	0.45159	1	8563	1	-0.60478
CTBS	4	0.034051	0.092375	0.93634	1907	3	-0.53804	0.84722	0.84752	1	15995	1	-0.53804
TUBGCP5	4	0.034125	0.092527	0.93634	1908	3	-0.78695	0.35558	0.50852	1	9585	1	-0.78695
SLC38A4	4	0.034133	0.092551	0.93634	1909	3	-0.70341	0.92814	0.92833	1	17621	0	-0.70341
FRMD8	4	0.034152	0.092585	0.93634	1910	1	0.1396	0.39507	0.5462	1	10249	2	0.1396
TSPAN12	4	0.034188	0.092666	0.93634	1911	3	-0.61206	0.96356	0.96359	1	18376	0	-0.61206
GBE1	4	0.034202	0.09269	0.93634	1912	3	-0.42301	0.62038	0.70245	1	13144	1	-0.42301
ZNF141	4	0.034211	0.092703	0.93634	1913	3	-0.70722	0.5084	0.65466	1	12227	1	-0.70722
CYP27A1	4	0.034214	0.092709	0.93634	1914	3	-0.71846	0.90054	0.90055	1	17048	0	-0.71846
ZKSCAN2	4	0.034235	0.092758	0.93634	1915	2	-0.46633	0.28747	0.44361	1	8426	2	-0.46633
TMEM171	4	0.034253	0.092793	0.93634	1916	1	0.1514	0.16436	0.32447	0.996299	6279	1	0.1514
ASTN2	4	0.034308	0.092897	0.93691	1917	3	-0.70412	0.94655	0.94656	1	18028	0	-0.70412
KRT7	4	0.034383	0.093061	0.937989	1918	3	-1.0549	0.88666	0.88657	1	16750	0	-1.0549
C1orf115	4	0.034423	0.093135	0.937989	1919	3	-0.80446	0.45662	0.60519	1	11320	1	-0.80446
RPL21	4	0.034505	0.0933	0.937989	1920	2	-1.0526	0.2181	0.37769	1	7246	2	-1.0526
SYNPO2	4	0.034529	0.093342	0.937989	1921	2	-0.4683	0.43061	0.5803	1	10881	2	-0.4683
KLRF1	4	0.034545	0.093369	0.937989	1922	3	-0.54185	0.94197	0.94204	1	17931	0	-0.54185
ARL8B	4	0.034593	0.093459	0.937989	1923	3	-0.69105	0.56327	0.67678	1	12641	1	-0.69105
VTN	4	0.034624	0.093515	0.937989	1924	3	-0.64193	0.92002	0.92016	1	17429	0	-0.64193
LSM12	4	0.034654	0.093571	0.937989	1925	3	-0.68793	0.96184	0.96184	1	18336	0	-0.68793
THAP5	4	0.034709	0.093676	0.937989	1926	2	-0.1345	0.17988	0.34127	1	6593	2	-0.1345
GNLY	4	0.034758	0.093776	0.937989	1927	2	-0.15973	0.69916	0.74276	1	13955	1	-0.15973
ALOX12B	4	0.034772	0.093804	0.937989	1928	3	-0.95868	0.25268	0.41054	1	7824	1	-0.95868
PCBP2	4	0.034783	0.093824	0.937989	1929	2	-0.54108	0.90228	0.90231	1	17089	0	-0.54108
REEP6	4	0.034787	0.093832	0.937989	1930	3	-0.83996	0.96704	0.96707	1	18447	0	-0.83996
SEMA7A	4	0.034798	0.093861	0.937989	1931	3	-0.49135	0.84692	0.84724	1	15991	1	-0.49135
SLC25A44	4	0.034804	0.09387	0.937989	1932	2	-0.51706	0.23896	0.3975	1	7599	2	-0.51706
RPS7	4	0.034808	0.093879	0.937989	1933	1	-0.11611	0.94206	0.94213	1	17935	0	-0.11611
NIP7	4	0.034833	0.093932	0.937989	1934	3	-0.8602	0.77116	0.78719	1	14818	1	-0.8602
RPL9	4	0.034845	0.093952	0.937989	1935	3	-1.4104	0.76842	0.78532	1	14773	1	-1.4104
GAD2	4	0.034857	0.093976	0.937989	1936	2	-0.6167	0.95116	0.95118	1	18124	0	-0.6167
RPL32	4	0.034897	0.09406	0.937989	1937	3	-0.8892	0.95876	0.95877	1	18283	0	-0.8892
APOA4	4	0.034909	0.094086	0.937989	1938	2	0.29874	0.072302	0.16726	0.960412	3367	2	0.29874
MIS12	4	0.034942	0.094146	0.937989	1939	2	-0.50743	0.4723	0.62038	1	11619	1	-0.50743
FH	4	0.034959	0.094179	0.937989	1940	1	0.29513	0.31363	0.46855	1	8860	2	0.29513
CA13	4	0.03501	0.094283	0.937989	1941	2	0.41061	0.025975	0.078239	0.878016	1720	2	0.41061
STAT5A	4	0.035013	0.094285	0.937989	1942	3	-0.49222	0.95318	0.95322	1	18176	0	-0.49222
TNFRSF10A	4	0.035025	0.094308	0.937989	1943	3	-0.99791	0.483	0.63077	1	11817	1	-0.99791
TUBA3C	4	0.035054	0.094366	0.937989	1944	3	-0.58449	0.18005	0.34143	1	6597	1	-0.58449
RPL41	4	0.035111	0.094495	0.937989	1945	3	-0.84976	0.97349	0.97363	1	18608	0	-0.84976
DNAJC28	4	0.035133	0.094544	0.937989	1946	3	-0.86583	0.50837	0.65465	1	12226	1	-0.86583
PPIA	4	0.035154	0.094592	0.937989	1947	2	-0.52729	0.75061	0.77348	1	14545	1	-0.52729
SCP2	4	0.035161	0.09461	0.937989	1948	1	0.024063	0.4729	0.621	1	11632	1	0.024063
FAM153A	4	0.035165	0.094615	0.937989	1949	3	-0.92743	0.56776	0.67867	1	12684	1	-0.92743
HS3ST6	4	0.035186	0.094662	0.937989	1950	2	-0.61276	0.69796	0.74209	1	13940	1	-0.61276
RNF19B	4	0.035205	0.094709	0.937989	1951	3	-0.58051	0.97802	0.97817	1	18749	0	-0.58051
PPP1R3A	4	0.035262	0.094824	0.937989	1952	2	-0.043471	0.10975	0.2337	0.973418	4642	2	-0.043471
HIP1R	4	0.035313	0.094924	0.937989	1953	1	0.94301	0.021421	0.067766	0.86217	1521	3	0.94301
IMP3	4	0.035322	0.094943	0.937989	1954	3	-0.9663	0.82205	0.82557	1	15570	1	-0.9663
SOCS1	4	0.035377	0.095056	0.937989	1955	2	-0.63958	0.8244	0.82757	1	15618	1	-0.63958
OPLAH	4	0.035399	0.095099	0.937989	1956	2	-0.81641	0.90628	0.90628	1	17167	0	-0.81641
FAM25G	4	0.035422	0.09514	0.937989	1957	3	-0.9165	0.41652	0.56676	1	10643	1	-0.9165
VWA3A	4	0.035427	0.095151	0.937989	1958	3	-0.67131	0.96489	0.96492	1	18403	0	-0.67131
PHF2	4	0.035445	0.095191	0.937989	1959	3	-0.88793	0.97607	0.97625	1	18689	0	-0.88793
PCDHA1	4	0.035452	0.095209	0.937989	1960	2	-1.0211	0.75365	0.7755	1	14588	1	-1.0211
AOC3	4	0.035473	0.095243	0.937989	1961	2	-0.43375	0.87002	0.86986	1	16421	0	-0.43375
PRR4	4	0.035505	0.095302	0.937989	1962	2	-0.39487	0.80904	0.81506	1	15368	1	-0.39487
ARHGDIA	4	0.03551	0.095309	0.937989	1963	3	-0.91907	0.58512	0.6863	1	12837	1	-0.91907
PSMD5	4	0.035514	0.09532	0.937989	1964	1	0.0035098	0.77345	0.78874	1	14853	1	0.0035098
MAPKAPK3	4	0.035556	0.0954	0.937989	1965	3	-0.74212	0.9299	0.93001	1	17667	0	-0.74212
TPM1	4	0.035569	0.095417	0.937989	1966	2	-0.53047	0.72358	0.75684	1	14218	1	-0.53047
NR2E3	4	0.035612	0.095497	0.937989	1967	2	-0.85564	0.63122	0.7076	1	13254	1	-0.85564
GHRHR	4	0.035615	0.095501	0.937989	1968	1	0.43	0.091801	0.20256	0.961837	4045	3	0.43
HUWE1	4	0.035697	0.095661	0.937989	1969	3	-0.67156	0.7954	0.80459	1	15164	1	-0.67156
TMEM249	4	0.035709	0.095688	0.937989	1970	3	-0.84228	0.047115	0.11994	0.920708	2515	1	-0.84228
R3HCC1L	4	0.035716	0.0957	0.937989	1971	2	0.48271	0.055544	0.1361	0.937336	2808	2	0.48271
RFX4	4	0.035746	0.095752	0.937989	1972	3	-1.2408	0.8296	0.83196	1	15691	1	-1.2408
PAGE2B	4	0.035767	0.095787	0.937989	1973	2	-0.41431	0.32782	0.48197	1	9101	1	-0.41431
SLC2A12	4	0.035803	0.095866	0.937989	1974	3	-0.6932	0.0072368	0.024669	0.776729	614	1	-0.6932
RPS13	4	0.035809	0.095878	0.937989	1975	3	-1.0613	0.07783	0.17731	0.961837	3562	1	-1.0613
PIK3CD	4	0.035817	0.095891	0.937989	1976	1	0.30993	0.1598	0.31715	0.996284	6149	3	0.30993
KCNK2	4	0.035868	0.095982	0.937989	1977	3	-0.30207	0.86398	0.86381	1	16314	0	-0.30207
CRYM	4	0.035868	0.095983	0.937989	1978	3	-0.79086	0.82302	0.82641	1	15590	1	-0.79086
ARL9	4	0.03588	0.096008	0.937989	1979	3	-0.71606	0.75614	0.77713	1	14617	1	-0.71606
FUBP1	4	0.035922	0.096095	0.938327	1980	3	-0.7112	0.38161	0.53335	1	10033	1	-0.7112
SPRY2	4	0.035966	0.096186	0.938327	1981	3	-1.4415	0.91853	0.9186	1	17401	0	-1.4415
SELE	3	0.035966	0.088901	0.92469	1982	1	0.06727	0.1538	0.26	0.983016	5979	1	0.06727
GTF2H3	4	0.035968	0.096188	0.938327	1983	1	-0.05665	0.78178	0.79465	1	14961	1	-0.05665
ZNF783	4	0.036025	0.096303	0.938593	1984	3	-0.81415	0.89158	0.89154	1	16859	0	-0.81415
RAB5C	4	0.03603	0.096312	0.938593	1985	3	-0.72461	0.96507	0.96511	1	18409	0	-0.72461
HOXA13	3	0.036101	0.089203	0.92469	1986	3	-0.82964	0.9639	0.96408	1	18384	0	-0.82964
WIBG	4	0.036117	0.096488	0.939397	1987	3	-0.68056	0.44325	0.59236	1	11101	1	-0.68056
DEGS2	4	0.03612	0.096491	0.939397	1988	2	-0.24736	0.32774	0.48189	1	9099	1	-0.24736
LYPLA1	4	0.036176	0.096612	0.940069	1989	3	-0.69252	0.7526	0.77482	1	14573	1	-0.69252
WDR61	4	0.0362	0.096658	0.940069	1990	3	-0.75089	0.9718	0.97192	1	18561	0	-0.75089
PDIA5	4	0.036271	0.096802	0.941004	1991	1	0.34128	0.16621	0.32743	0.996299	6341	3	0.34128
MFAP3L	4	0.036353	0.09695	0.941888	1992	3	-0.932	0.97826	0.9784	1	18755	0	-0.932
CON154	4	0.036372	0.09699	0.941888	1993	2	-0.1693	0.23013	0.38915	1	7463	2	-0.1693
BOP1	4	0.036422	0.097097	0.942372	1994	3	-0.70339	0.89675	0.89669	1	16971	0	-0.70339
CON136	4	0.036439	0.097138	0.942372	1995	3	-0.64607	0.91915	0.91924	1	17413	0	-0.64607
DKK4	4	0.036473	0.097206	0.94256	1996	1	0.27221	0.087063	0.19406	0.961837	3879	2	0.27221
MYO18B	4	0.036536	0.097339	0.942632	1997	2	0.0072379	0.027875	0.082092	0.878835	1800	2	0.0072379
TNIP3	4	0.036573	0.097424	0.942632	1998	2	-0.27358	0.57792	0.68306	1	12761	1	-0.27358
NLRP10	4	0.036587	0.097446	0.942632	1999	3	-0.87258	0.15763	0.31365	0.994865	6090	1	-0.87258
[truncated: 17,365 more rows]
