# Supplementary material for: ZEB1, a novel junctional adhesion molecule A regulator, impacts sensitivity of pancreatic cancer-associated fibroblasts to reovirus
Source: Mol Ther Oncol. 2025 Oct 17;33(4):201071. doi: 10.1016/j.omton.2025.201071 (PMC12617759; doi:10.1016/j.omton.2025.201071)
Supplement: Table S5. List of genes replicate 2 CRISPR-Cas9 screen [file mmc3.xlsx]

## Sheet: Sheet1
id	num	neg|score	neg|p-value	neg|fdr	neg|rank	neg|goodsgrna	neg|lfc	pos|score	pos|p-value	pos|fdr	pos|rank	pos|goodsgrna	pos|lfc
F11R	4	1.9035e-06	6.3914e-06	0.123762	1	4	-5.7897	1	1	0.999998	19364	0	-5.7897
RPL38	4	1.7183e-05	6.826e-05	0.367327	2	4	-7.6479	0.99983	0.99983	0.999998	19358	0	-7.6479
PYY	4	1.9396e-05	7.4395e-05	0.367327	3	4	-8.0941	0.99998	0.99998	0.999998	19363	0	-8.0941
TRIM58	4	2.1636e-05	8.6156e-05	0.367327	4	3	-2.7503	0.40662	0.55498	0.999601	10512	1	-2.7503
KAT8	4	2.378e-05	9.4848e-05	0.367327	5	3	-4.2733	0.87622	0.87615	0.999601	16808	0	-4.2733
RAB11FIP1	4	3.4867e-05	0.0001332	0.429868	6	3	-4.9902	0.96396	0.96399	0.999601	18624	0	-4.9902
RPL14	4	4.1506e-05	0.00015927	0.440594	7	4	-7.7385	0.99996	0.99995	0.999998	19362	0	-7.7385
WDR75	4	4.7466e-05	0.00018382	0.444926	8	3	-8.507	0.95135	0.95137	0.999601	18367	0	-8.507
MYC	4	7.8947e-05	0.00031369	0.634076	9	2	-0.054411	0.33917	0.4888	0.999601	9304	2	-0.054411
VHLL	4	9.2519e-05	0.00036686	0.634076	10	4	-7.8433	0.99991	0.99991	0.999998	19361	0	-7.8433
TRNT1	4	9.6023e-05	0.00038476	0.634076	11	4	-8.2288	0.98196	0.98195	0.999601	18977	0	-8.2288
RRP15	4	9.8334e-05	0.00039294	0.634076	12	3	-4.5448	0.042949	0.11002	0.966604	2195	1	-4.5448
LOC100505478	4	0.00011093	0.00043333	0.645468	13	4	-7.3233	0.99989	0.99989	0.999998	19360	0	-7.3233
WBP1L	4	0.00013158	0.00051923	0.718175	14	3	-1.5216	0.96894	0.96897	0.999601	18721	0	-1.5216
RPL39	4	0.00015896	0.00062252	0.773927	15	4	-7.4569	0.99984	0.99984	0.999998	19359	0	-7.4569
WARS	4	0.0001842	0.00070126	0.773927	16	3	-4.2673	0.61738	0.69082	0.999601	13105	1	-4.2673
TAL1	4	0.0002077	0.0007846	0.773927	17	3	-7.9951	0.85101	0.8508	0.999601	16353	0	-7.9951
FZD4	4	0.00021805	0.00082602	0.773927	18	2	-4.6453	0.86634	0.86618	0.999601	16616	0	-4.6453
RAPGEF1	4	0.00022327	0.00084494	0.773927	19	3	-5.1157	0.45998	0.60762	0.999601	11482	1	-5.1157
UROC1	4	0.00023488	0.00088482	0.773927	20	2	-4.0582	0.84107	0.84105	0.999601	16162	1	-4.0582
MYH2	4	0.00023683	0.00088891	0.773927	21	2	-0.84549	0.2419	0.39339	0.999601	7558	2	-0.84549
NCAPH2	4	0.00024701	0.00092317	0.773927	22	4	-6.3941	0.99975	0.99975	0.999998	19357	0	-6.3941
POLE4	4	0.00026507	0.00098759	0.773927	23	4	-6.7074	0.99969	0.99969	0.999998	19356	0	-6.7074
IFNGR2	4	0.00027357	0.0010193	0.773927	24	4	-5.9544	0.98726	0.98721	0.999601	19099	0	-5.9544
MAP1A	4	0.00028771	0.0010663	0.773927	25	3	-7.5926	0.82996	0.83078	0.999601	15959	1	-7.5926
RITA1	4	0.00028945	0.0010745	0.773927	26	3	-3.8477	0.96607	0.96611	0.999601	18667	0	-3.8477
VPS25	4	0.00029073	0.0010791	0.773927	27	3	-2.1273	0.85587	0.8557	0.999601	16424	0	-2.1273
MVK	4	0.00032774	0.0012115	0.775835	28	4	-4.6631	0.99967	0.99967	0.999998	19355	0	-4.6631
PPFIA3	4	0.00034178	0.0012601	0.775835	29	3	-5.4347	0.89333	0.89327	0.999601	17153	0	-5.4347
ATP8B4	4	0.00034207	0.0012606	0.775835	30	2	-1.0104	0.3599	0.5091	0.999601	9666	2	-1.0104
NADSYN1	4	0.00034434	0.0012688	0.775835	31	3	-7.5483	0.4914	0.63441	0.999601	11969	1	-7.5483
ATP1A1	4	0.00034949	0.0012821	0.775835	32	3	-4.3846	0.97022	0.97027	0.999601	18754	0	-4.3846
LRRC58	4	0.00039184	0.0014427	0.781766	33	4	-6.4098	0.9934	0.99344	0.999601	19223	0	-6.4098
CPLX4	4	0.00039469	0.0014534	0.781766	34	2	-3.7075	0.83697	0.83721	0.999601	16086	1	-3.7075
SPDYE6	4	0.00042526	0.0015541	0.803115	35	3	-7.9662	0.90806	0.90806	0.999601	17481	0	-7.9662
TNNI2	4	0.00044731	0.0016416	0.803115	36	2	-2.9886	0.83	0.83082	0.999601	15961	1	-2.9886
RGS22	4	0.00046515	0.0017142	0.803115	37	3	-7.5544	0.87018	0.87004	0.999601	16693	0	-7.5544
GPX8	3	0.00047319	0.001391	0.781766	38	3	-8.2305	0.98047	0.98057	0.999601	18951	0	-8.2305
PSMD8	4	0.00049358	0.0018149	0.803115	39	4	-7.8225	0.99133	0.99135	0.999601	19186	0	-7.8225
BOD1L1	3	0.00049629	0.0014416	0.781766	40	3	-7.2789	0.9995	0.9995	0.999998	19354	0	-7.2789
KLHDC2	4	0.00049992	0.0018399	0.803115	41	3	-3.3291	0.86637	0.86621	0.999601	16617	0	-3.3291
CPTP	4	0.00050375	0.0018527	0.803115	42	3	-7.8951	0.83538	0.83573	0.999601	16057	1	-7.8951
MOB4	4	0.00050494	0.0018553	0.803115	43	2	-3.8745	0.40108	0.54961	0.999601	10417	1	-3.8745
CPA4	4	0.00050709	0.0018619	0.803115	44	4	-4.9502	0.98249	0.98248	0.999601	18989	0	-4.9502
PROCA1	4	0.00051465	0.0018913	0.803115	45	3	-7.3978	0.90582	0.90583	0.999601	17424	0	-7.3978
UBL5	4	0.00052444	0.0019284	0.803115	46	2	-4.2076	0.047677	0.11921	0.966604	2372	2	-4.2076
IARS	4	0.00053988	0.0019846	0.803115	47	4	-7.2083	0.99946	0.99947	0.999998	19353	0	-7.2083
NPIPB6	4	0.00054282	0.0019908	0.803115	48	2	-3.7918	0.35958	0.50879	0.999601	9658	2	-3.7918
SIKE1	4	0.00056472	0.0020838	0.8235	49	4	-6.9902	0.99944	0.99944	0.999998	19352	0	-6.9902
CDA	4	0.00060514	0.0022188	0.850159	50	2	-0.53379	0.25371	0.40497	0.999601	7752	1	-0.53379
NAGLU	4	0.00065632	0.0023983	0.850159	51	4	-7.6066	0.99578	0.99576	0.999601	19285	0	-7.6066
KIRREL	4	0.00065775	0.0024024	0.850159	52	3	-4.5493	0.87498	0.8749	0.999601	16783	0	-4.5493
GZMH	4	0.0006617	0.0024167	0.850159	53	4	-5.8964	0.99934	0.99935	0.999998	19351	0	-5.8964
RBM23	4	0.00067091	0.0024484	0.850159	54	3	-7.8903	0.74984	0.76751	0.999601	14697	1	-7.8903
CCDC15	4	0.00067091	0.0024484	0.850159	55	4	-8.0954	0.99105	0.99106	0.999601	19179	0	-8.0954
GAS2L2	4	0.00067428	0.0024586	0.850159	56	4	-7.1283	0.99933	0.99934	0.999998	19350	0	-7.1283
ZSCAN18	4	0.00071036	0.0025992	0.854393	57	2	-1.137	0.52793	0.6495	0.999601	12271	1	-1.137
MYO1D	4	0.00073041	0.0026667	0.854393	58	4	-4.2112	0.99142	0.99145	0.999601	19189	0	-4.2112
ZNF865	4	0.0007351	0.0026862	0.854393	59	2	-3.4537	0.21635	0.36845	0.999397	7101	2	-3.4537
NLRP4	4	0.00075484	0.0027531	0.854393	60	3	-7.0539	0.90769	0.90769	0.999601	17472	0	-7.0539
CXADR	4	0.00076296	0.0027797	0.854393	61	2	-0.76635	0.71647	0.74581	0.999601	14250	1	-0.76635
LARS	4	0.00081556	0.002952	0.88096	62	3	-1.15	0.91615	0.91622	0.999601	17620	0	-1.15
KPNB1	4	0.00081799	0.0029572	0.88096	63	3	-8.0449	0.91132	0.9113	0.999601	17539	0	-8.0449
KCTD21	4	0.00083463	0.0030231	0.886964	64	2	-1.8839	0.14109	0.2863	0.983323	5569	1	-1.8839
SP7	4	0.0008637	0.003132	0.88759	65	3	-7.1021	0.87927	0.87923	0.999601	16865	0	-7.1021
TRAPPC3L	4	0.00086816	0.0031494	0.88759	66	2	-4.083	0.030617	0.08545	0.949898	1719	2	-4.083
C2orf80	4	0.00087356	0.0031719	0.88759	67	2	-4.3893	0.22716	0.37903	0.999601	7274	1	-4.3893
CDCA7L	3	0.00088792	0.002519	0.854393	68	3	-2.0503	0.99461	0.99472	0.999601	19257	0	-2.0503
KRR1	4	0.00091106	0.0032972	0.88759	69	4	-6.7033	0.99909	0.99909	0.99986	19349	0	-6.7033
CLCA1	4	0.00092076	0.0033345	0.88759	70	2	-0.70085	0.8441	0.84397	0.999601	16226	1	-0.70085
HDAC8	4	0.00094426	0.0034168	0.88759	71	3	-4.7716	0.94421	0.94428	0.999601	18214	0	-4.7716
CREB3	4	0.00094718	0.0034265	0.88759	72	3	-4.7057	0.92345	0.92364	0.999601	17772	0	-4.7057
C1orf226	4	0.00094776	0.0034276	0.88759	73	4	-4.4002	0.99905	0.99905	0.99986	19348	0	-4.4002
SLC25A37	3	0.00096682	0.0027378	0.854393	74	2	-1.6923	0.76322	0.76345	0.999601	14901	0	-1.6923
ABHD11	4	0.00097335	0.0035232	0.88759	75	2	-0.29231	0.6464	0.70578	0.999601	13421	1	-0.29231
BTBD19	4	0.00097567	0.0035293	0.88759	76	2	-4.1773	0.95637	0.95637	0.999601	18482	0	-4.1773
LBX1	4	0.0010259	0.0037124	0.88759	77	2	-3.2721	0.13545	0.27685	0.981157	5399	2	-3.2721
TMEM87A	4	0.0010502	0.0038105	0.88759	78	2	-3.5299	0.15403	0.30712	0.985165	5968	2	-3.5299
C15orf59	4	0.0010785	0.0039138	0.88759	79	4	-2.3562	0.98808	0.98808	0.999601	19117	0	-2.3562
TNNC2	4	0.0010937	0.003968	0.88759	80	4	-1.8788	0.99891	0.99889	0.999769	19347	0	-1.8788
SNRPD3	4	0.00112	0.0040621	0.88759	81	3	-7.1056	0.084648	0.18856	0.980377	3668	1	-7.1056
HNRNPM	4	0.0011279	0.0040841	0.88759	82	4	-4.0512	0.99887	0.99886	0.999769	19346	0	-4.0512
S100A3	4	0.0011311	0.0040958	0.88759	83	2	-0.17019	0.301	0.45126	0.999601	8617	2	-0.17019
TRUB1	4	0.0011325	0.004101	0.88759	84	4	-7.3798	0.9843	0.98426	0.999601	19023	0	-7.3798
HHEX	4	0.0011584	0.0041955	0.88759	85	4	-4.2544	0.99884	0.99882	0.999769	19345	0	-4.2544
CAND1	4	0.0012363	0.0044676	0.88759	86	4	-1.8834	0.98547	0.98544	0.999601	19050	0	-1.8834
UTP23	4	0.0012542	0.0045253	0.88759	87	3	-7.1126	0.05178	0.12717	0.966604	2519	1	-7.1126
OR10W1	3	0.0012787	0.0036009	0.88759	88	2	-8.2498	0.53164	0.57951	0.999601	12305	1	-8.2498
CCT8	4	0.0012829	0.0046296	0.88759	89	3	-4.9883	0.46378	0.61133	0.999601	11570	1	-4.9883
ITGA11	4	0.0013267	0.0047774	0.88759	90	3	-4.174	0.92548	0.92563	0.999601	17822	0	-4.174
SPINT1	4	0.0013415	0.004827	0.88759	91	2	-3.7257	0.37896	0.52783	0.999601	9987	1	-3.7257
AFAP1L1	3	0.0013614	0.0038279	0.88759	92	3	-7.5874	0.99864	0.99868	0.99971	19344	0	-7.5874
ERBB2	4	0.0013769	0.0049477	0.88759	93	4	-4.7584	0.99862	0.99859	0.99967	19343	0	-4.7584
PRRC1	4	0.0013789	0.0049579	0.88759	94	3	-4.4832	0.93043	0.93056	0.999601	17923	0	-4.4832
SIRT6	4	0.0013872	0.004983	0.88759	95	3	-4.2084	0.74272	0.76272	0.999601	14599	1	-4.2084
CAPZA3	4	0.001394	0.0050075	0.88759	96	3	-0.5757	0.90653	0.90652	0.999601	17442	0	-0.5757
COMTD1	4	0.0013996	0.0050305	0.88759	97	3	-4.0445	0.11334	0.23929	0.980377	4641	1	-4.0445
KLHL3	4	0.0014298	0.0051333	0.88759	98	2	-4.3267	0.5374	0.65351	0.999601	12347	1	-4.3267
NUDCD3	4	0.0014418	0.0051762	0.88759	99	3	-1.6041	0.87112	0.87101	0.999601	16714	0	-1.6041
RAP1GAP	4	0.0014466	0.0051906	0.88759	100	2	-0.75166	0.40675	0.55511	0.999601	10515	2	-0.75166
SGSH	3	0.0014624	0.0041004	0.88759	101	3	-8.0828	0.97059	0.97072	0.999601	18767	0	-8.0828
PRR9	4	0.0014847	0.0053148	0.88759	102	3	-5.6652	0.13176	0.27064	0.980377	5273	1	-5.6652
S100A5	4	0.0014861	0.0053209	0.88759	103	4	-4.1885	0.99851	0.99848	0.999613	19342	0	-4.1885
CCL8	4	0.0014876	0.005325	0.88759	104	2	-3.6191	0.31313	0.4632	0.999601	8839	2	-3.6191
TRIB2	4	0.0014992	0.0053629	0.88759	105	2	-0.44597	0.30759	0.45771	0.999601	8746	1	-0.44597
CCT6A	4	0.0014998	0.0053654	0.88759	106	3	-4.0909	0.78995	0.79695	0.999601	15287	1	-4.0909
SPINK1	4	0.0015516	0.0055526	0.88759	107	3	-1.987	0.72556	0.75162	0.999601	14369	1	-1.987
SLC25A24	4	0.0015518	0.0055531	0.88759	108	4	-1.652	0.98719	0.98714	0.999601	19097	0	-1.652
GPR61	4	0.0015665	0.0056011	0.88759	109	4	-2.2963	0.99843	0.99841	0.999601	19341	0	-2.2963
RAB4A	4	0.0015983	0.0057208	0.88759	110	4	-4.5924	0.9984	0.99839	0.999601	19340	0	-4.5924
NEURL2	4	0.0015993	0.0057239	0.88759	111	3	-7.1272	0.93912	0.93919	0.999601	18099	0	-7.1272
BMP1	4	0.0016043	0.0057458	0.88759	112	4	-1.0397	0.97947	0.97957	0.999601	18932	0	-1.0397
ARV1	4	0.0016139	0.0057801	0.88759	113	4	-2.4626	0.99839	0.99837	0.999601	19339	0	-2.4626
H2BFM	4	0.00162	0.0058016	0.88759	114	3	-7.2365	0.76614	0.779	0.999601	14944	1	-7.2365
CAMTA1	4	0.0016237	0.0058133	0.88759	115	4	-6.7827	0.99674	0.99677	0.999601	19305	0	-6.7827
ARL15	4	0.0016262	0.0058271	0.88759	116	4	-2.5901	0.99837	0.99836	0.999601	19338	0	-2.5901
FAM83F	4	0.0016442	0.0058885	0.88759	117	3	-7.0912	0.43807	0.58593	0.999601	11082	1	-7.0912
PIP5K1A	4	0.0016476	0.0058997	0.88759	118	4	-1.7491	0.99835	0.99833	0.999601	19337	0	-1.7491
ZNF766	4	0.001648	0.0059003	0.88759	119	3	-7.3121	0.89202	0.89196	0.999601	17131	0	-7.3121
ANGPT2	4	0.0016569	0.0059268	0.88759	120	2	-0.30256	0.3493	0.49874	0.999601	9484	2	-0.30256
ATE1	4	0.0016679	0.0059642	0.88759	121	3	-5.4627	0.30851	0.4586	0.999601	8760	1	-5.4627
LOXL4	4	0.0017095	0.0061078	0.88759	122	2	-0.34356	0.25516	0.40638	0.999601	7779	2	-0.34356
CEACAM3	4	0.001762	0.0062899	0.88759	123	2	-1.0358	0.57268	0.66915	0.999601	12661	1	-1.0358
MAF1	4	0.0017658	0.0063052	0.88759	124	2	-3.4419	0.30693	0.45708	0.999601	8732	2	-3.4419
NUFIP1	4	0.0017679	0.0063175	0.88759	125	3	-5.1487	0.5454	0.65699	0.999601	12423	1	-5.1487
LOC101928093	4	0.0017711	0.0063272	0.88759	126	2	-3.6541	0.44097	0.58884	0.999601	11142	2	-3.6541
OR6K2	4	0.0017804	0.0063574	0.88759	127	4	-4.5126	0.99095	0.99096	0.999601	19178	0	-4.5126
COL4A2	4	0.0018012	0.0064213	0.88759	128	4	-1.6386	0.9982	0.99819	0.999601	19336	0	-1.6386
NR2F1	4	0.0018128	0.006453	0.88759	129	4	-2.5673	0.99819	0.99818	0.999601	19335	0	-2.5673
MAGEL2	4	0.0018146	0.0064591	0.88759	130	1	0.0085816	0.46744	0.61491	0.999601	11634	2	0.0085816
DHX15	4	0.0018304	0.0065189	0.88759	131	4	-4.4228	0.99817	0.99816	0.999601	19334	0	-4.4228
SYNJ2	4	0.0018312	0.006523	0.88759	132	2	-4.0867	0.37841	0.52729	0.999601	9977	2	-4.0867
SIRPB1	4	0.0018604	0.0066391	0.88759	133	3	-7.084	0.30314	0.45335	0.999601	8656	1	-7.084
WDR5B	4	0.0018672	0.0066631	0.88759	134	2	0.81466	0.036612	0.097497	0.952103	1965	2	0.81466
COL24A1	4	0.0018732	0.0066851	0.88759	135	4	-6.2444	0.9958	0.99578	0.999601	19286	0	-6.2444
SBNO1	4	0.001886	0.0067332	0.88759	136	4	-7.0653	0.99481	0.99482	0.999601	19260	0	-7.0653
ZNF770	4	0.0018908	0.0067531	0.88759	137	4	-1.9088	0.99811	0.9981	0.999601	19333	0	-1.9088
TARBP2	4	0.0019104	0.0068273	0.88759	138	4	-4.3513	0.99809	0.99809	0.999601	19332	0	-4.3513
MYT1	4	0.0019197	0.0068559	0.88759	139	3	-3.5654	0.87705	0.87698	0.999601	16827	0	-3.5654
NAGA	4	0.001954	0.006975	0.88759	140	4	-2.0349	0.99805	0.99804	0.999601	19331	0	-2.0349
PFKM	4	0.0019599	0.006996	0.88759	141	3	-7.204	0.96015	0.96015	0.999601	18562	0	-7.204
SRGN	4	0.0019723	0.007043	0.88759	142	3	-4.9232	0.26217	0.41334	0.999601	7909	1	-4.9232
SNX25	4	0.0019907	0.0071126	0.88759	143	3	-4.6913	0.74257	0.76261	0.999601	14597	1	-4.6913
CAPRIN1	3	0.0019921	0.0055919	0.88759	144	2	-7.2864	0.71439	0.71677	0.999601	14237	1	-7.2864
SPINK5	4	0.0020061	0.0071668	0.88759	145	2	-3.8917	0.3169	0.46688	0.999601	8908	2	-3.8917
USHBP1	4	0.0020109	0.0071898	0.88759	146	4	-2.0561	0.99799	0.99799	0.999601	19330	0	-2.0561
CASC3	4	0.0020216	0.0072256	0.88759	147	2	-3.3486	0.11541	0.24278	0.980377	4713	2	-3.3486
FZD6	4	0.0020245	0.0072368	0.88759	148	2	-3.0784	0.064856	0.15204	0.97549	3008	2	-3.0784
PHIP	4	0.0020248	0.0072389	0.88759	149	1	1.077	0.061752	0.14611	0.968378	2910	3	1.077
IFIH1	4	0.0020273	0.0072445	0.88759	150	2	-4.2116	0.91776	0.91782	0.999601	17654	0	-4.2116
NOP16	4	0.0020293	0.0072542	0.88759	151	3	-4.8777	0.64359	0.70427	0.999601	13385	1	-4.8777
FGFR1OP	4	0.0020472	0.0073237	0.88759	152	3	-5.7753	0.63595	0.70023	0.999601	13286	1	-5.7753
TAF4	3	0.0020744	0.0058123	0.88759	153	3	-2.4487	0.99793	0.99798	0.999601	19329	0	-2.4487
AKAP7	4	0.0020774	0.007428	0.88759	154	2	-0.2275	0.46168	0.60928	0.999601	11523	2	-0.2275
VSIG10	4	0.0020881	0.0074705	0.88759	155	3	-5.1488	0.95528	0.95529	0.999601	18458	0	-5.1488
GTF2H2C	4	0.0021203	0.0075881	0.88759	156	4	-5.1936	0.99006	0.99003	0.999601	19168	0	-5.1936
SIGLEC15	4	0.0021299	0.0076259	0.88759	157	3	-1.1641	0.93132	0.93146	0.999601	17944	0	-1.1641
CSAG1	4	0.0021333	0.0076305	0.88759	158	2	-3.7391	0.039865	0.10393	0.958792	2087	2	-3.7391
KANK2	4	0.0021488	0.007696	0.88759	159	4	-1.4478	0.99785	0.99785	0.999601	19328	0	-1.4478
OR6C3	4	0.0021614	0.0077405	0.88759	160	3	-4.6369	0.85756	0.85738	0.999601	16460	0	-4.6369
SH3BP4	4	0.002164	0.0077517	0.88759	161	4	-1.8965	0.99784	0.99784	0.999601	19327	0	-1.8965
LEFTY2	4	0.0021712	0.0077762	0.88759	162	2	-4.2381	0.58077	0.673	0.999601	12738	1	-4.2381
ARNTL	4	0.0021825	0.0078154	0.88759	163	1	0.37171	0.20953	0.36174	0.998202	6968	2	0.37171
PLS1	4	0.0021888	0.0078345	0.88759	164	2	-3.9534	0.14751	0.29692	0.983323	5773	1	-3.9534
RAB4B	4	0.0021976	0.0078688	0.88759	165	2	-4.4356	0.57623	0.67084	0.999601	12690	1	-4.4356
EN2	4	0.0021986	0.0078724	0.88759	166	4	-1.9107	0.9978	0.99781	0.999601	19326	0	-1.9107
ENPP1	4	0.0022018	0.0078821	0.88759	167	4	-2.1862	0.9978	0.9978	0.999601	19325	0	-2.1862
USP20	4	0.0022272	0.0079808	0.88759	168	4	-5.7032	0.98489	0.98487	0.999601	19040	0	-5.7032
ALOXE3	4	0.002235	0.0080171	0.88759	169	2	0.19611	0.12059	0.25173	0.980377	4881	2	0.19611
C17orf53	4	0.0022447	0.0080472	0.88759	170	4	-7.0464	0.98681	0.98674	0.999601	19080	0	-7.0464
CSTF2T	4	0.0022457	0.0080495	0.88759	171	3	-6.8097	0.94041	0.94047	0.999601	18134	0	-6.8097
RREB1	4	0.0022688	0.0081301	0.88759	172	3	-5.0053	0.57764	0.67151	0.999601	12705	1	-5.0053
MAGEB1	4	0.0022876	0.0081935	0.88759	173	3	-4.7629	0.42202	0.57016	0.999601	10794	1	-4.7629
NOP2	4	0.0023199	0.0083116	0.88759	174	3	-4.6968	0.94383	0.94391	0.999601	18202	0	-4.6968
CON146	4	0.00232	0.0083116	0.88759	175	3	-5.3825	0.88947	0.88942	0.999601	17082	0	-5.3825
CYP1A1	4	0.0023215	0.0083177	0.88759	176	3	-6.6966	0.2032	0.35544	0.998135	6842	1	-6.6966
LPO	4	0.0023226	0.0083228	0.88759	177	3	-4.6169	0.92231	0.92249	0.999601	17751	0	-4.6169
ZMYND11	4	0.0023401	0.0083806	0.88759	178	1	-0.28389	0.91224	0.91224	0.999601	17561	0	-0.28389
TSHZ1	4	0.0023509	0.0084195	0.88759	179	4	-4.6143	0.99765	0.99765	0.999601	19324	0	-4.6143
CLN6	4	0.0023532	0.0084236	0.88759	180	4	-1.6599	0.99765	0.99765	0.999601	19323	0	-1.6599
PCTP	4	0.0023655	0.0084691	0.88759	181	3	-4.9871	0.92352	0.92371	0.999601	17774	0	-4.9871
SRRM4	4	0.0023927	0.0085611	0.88759	182	2	-0.99327	0.97054	0.97061	0.999601	18765	0	-0.99327
SLC8A2	3	0.0023946	0.006681	0.88759	183	3	-2.146	0.99761	0.99765	0.999601	19322	0	-2.146
UBLCP1	4	0.0024066	0.0086046	0.88759	184	4	-4.9666	0.9769	0.97708	0.999601	18884	0	-4.9666
UBE2QL1	4	0.002413	0.008626	0.88759	185	2	-4.5162	0.18145	0.33415	0.991919	6461	1	-4.5162
KRT82	4	0.002437	0.0087155	0.88759	186	4	-2.5467	0.99756	0.99755	0.999601	19321	0	-2.5467
SIM2	4	0.0024452	0.0087421	0.88759	187	1	1.1039	0.028507	0.081094	0.942186	1645	3	1.1039
ITSN2	4	0.0024487	0.0087549	0.88759	188	3	-4.6363	0.80694	0.81067	0.999601	15574	1	-4.6363
TNKS2	4	0.0024952	0.008919	0.895424	189	4	-1.5641	0.9975	0.99749	0.999601	19320	0	-1.5641
CCKAR	4	0.0024977	0.0089246	0.895424	190	3	-1.6299	0.95442	0.95441	0.999601	18442	0	-1.6299
KCNK15	4	0.0025503	0.0090929	0.898279	191	2	-0.55999	0.14179	0.28746	0.983323	5590	2	-0.55999
ZSWIM7	4	0.0025503	0.0090934	0.898279	192	4	-1.6617	0.99745	0.99743	0.999601	19319	0	-1.6617
RPL23A	4	0.0025787	0.0091777	0.898279	193	3	-7.2855	0.88565	0.88559	0.999601	17003	0	-7.2855
OR8K5	4	0.0025863	0.0092054	0.898279	194	4	-1.7158	0.99741	0.9974	0.999601	19318	0	-1.7158
RPF2	4	0.0025924	0.0092314	0.898279	195	4	-5.3442	0.99741	0.99739	0.999601	19317	0	-5.3442
PSMA3	3	0.0026009	0.0072389	0.88759	196	3	-5.9148	0.9974	0.99743	0.999601	19316	0	-5.9148
ATP6V0D1	4	0.0026337	0.0093695	0.902283	197	4	-3.2828	0.99737	0.99736	0.999601	19315	0	-3.2828
CWH43	4	0.002638	0.0093833	0.902283	198	4	-3.7362	0.99736	0.99735	0.999601	19314	0	-3.7362
ADTRP	4	0.0026564	0.00944	0.902283	199	3	-4.546	0.46157	0.60917	0.999601	11520	1	-4.546
TMEM91	4	0.0026633	0.009459	0.902283	200	3	-4.7231	0.50231	0.63885	0.999601	12064	1	-4.7231
DYNAP	4	0.0027604	0.0097913	0.904588	201	2	-0.4514	0.47006	0.61757	0.999601	11675	2	-0.4514
EFNA5	4	0.0027816	0.0098716	0.904588	202	2	-3.4223	0.42675	0.57484	0.999601	10886	1	-3.4223
RAB11FIP4	4	0.0027849	0.0098808	0.904588	203	2	-3.8442	0.69007	0.73	0.999601	13946	1	-3.8442
SNRPN	4	0.0028129	0.0099785	0.904588	204	3	-0.82989	0.85603	0.85587	0.999601	16429	0	-0.82989
TMEM251	4	0.002828	0.010032	0.904588	205	3	-4.1269	0.96064	0.96063	0.999601	18576	0	-4.1269
HAO2	4	0.0028313	0.010044	0.904588	206	2	-3.3748	0.13569	0.27723	0.981157	5410	2	-3.3748
HSD11B1L	4	0.0028654	0.01016	0.904588	207	1	0.89652	0.11497	0.24206	0.980377	4695	3	0.89652
MYB	4	0.0028664	0.010162	0.904588	208	2	-4.3136	0.78503	0.79316	0.999601	15207	1	-4.3136
DNM1	4	0.0028698	0.010176	0.904588	209	3	-6.6495	0.49343	0.63523	0.999601	11988	1	-6.6495
IL15RA	4	0.0028813	0.010214	0.904588	210	4	-4.6443	0.99712	0.99713	0.999601	19313	0	-4.6443
CCT3	4	0.0029033	0.01028	0.904588	211	4	-4.9545	0.99362	0.99365	0.999601	19229	0	-4.9545
SAAL1	4	0.0029042	0.010285	0.904588	212	4	-3.4654	0.9971	0.99711	0.999601	19312	0	-3.4654
NFATC4	4	0.0029118	0.010313	0.904588	213	2	-1.9563	0.83238	0.83299	0.999601	16007	1	-1.9563
DUPD1	4	0.0029179	0.010334	0.904588	214	3	-0.7374	0.961	0.96098	0.999601	18581	0	-0.7374
SOX5	4	0.002924	0.010353	0.904588	215	4	-5.8486	0.99708	0.99709	0.999601	19311	0	-5.8486
ITPRIP	4	0.0029274	0.010363	0.904588	216	4	-1.3365	0.99707	0.99709	0.999601	19310	0	-1.3365
OR2AK2	4	0.0029433	0.01043	0.904588	217	4	-6.5933	0.99706	0.99707	0.999601	19309	0	-6.5933
TPM3	4	0.0029513	0.010454	0.904588	218	4	-4.772	0.99705	0.99707	0.999601	19308	0	-4.772
WDR72	4	0.0029592	0.01048	0.904588	219	3	-4.1654	0.12535	0.25984	0.980377	5049	1	-4.1654
MYL2	4	0.0029704	0.010515	0.904588	220	3	-0.62673	0.71749	0.74648	0.999601	14264	1	-0.62673
TIMMDC1	4	0.0029728	0.010522	0.904588	221	3	-7.2352	0.7815	0.79046	0.999601	15151	1	-7.2352
TACC2	4	0.002995	0.010604	0.904588	222	3	-4.5689	0.38735	0.53603	0.999601	10147	1	-4.5689
REP15	3	0.0030201	0.0083929	0.88759	223	2	-8.2314	0.87015	0.87023	0.999601	16691	0	-8.2314
TTC1	4	0.003023	0.010697	0.908481	224	1	1.3741	0.028731	0.081548	0.942186	1659	3	1.3741
POLQ	4	0.00305	0.010778	0.911345	225	2	-4.1583	0.86525	0.86512	0.999601	16599	0	-4.1583
FZD2	4	0.0030786	0.010868	0.912706	226	4	-1.4966	0.99692	0.99694	0.999601	19307	0	-1.4966
GCSH	4	0.0030915	0.010916	0.912706	227	3	-4.8996	0.65744	0.71169	0.999601	13546	1	-4.8996
CHD3	3	0.0031052	0.0086148	0.88759	228	3	-7.3602	0.96288	0.96308	0.999601	18607	0	-7.3602
C5orf67	4	0.0031103	0.010983	0.912706	229	4	-4.053	0.99689	0.99691	0.999601	19306	0	-4.053
HMGN4	4	0.003128	0.011046	0.912706	230	2	-0.48681	0.53737	0.6535	0.999601	12346	1	-0.48681
RC3H2	4	0.0031629	0.011178	0.912706	231	3	-4.0872	0.95141	0.95144	0.999601	18371	0	-4.0872
TRIM43B	4	0.0031693	0.011202	0.912706	232	3	-7.0826	0.85084	0.85064	0.999601	16349	0	-7.0826
GCOM1	4	0.0031805	0.011242	0.912706	233	2	-0.5096	0.66795	0.71738	0.999601	13668	1	-0.5096
SCN8A	4	0.0032093	0.01134	0.912706	234	3	-4.9013	0.13408	0.27454	0.980918	5353	1	-4.9013
SPPL2A	4	0.003233	0.011415	0.912706	235	2	-0.15086	0.7285	0.75343	0.999601	14412	1	-0.15086
CNN2	4	0.0032587	0.011516	0.912706	236	2	-4.1118	0.80385	0.80809	0.999601	15514	1	-4.1118
FAM78A	4	0.0032649	0.011543	0.912706	237	4	-4.5639	0.99674	0.99676	0.999601	19304	0	-4.5639
FOXO6	4	0.0032855	0.011603	0.912706	238	3	-2.0366	0.6712	0.7192	0.999601	13711	1	-2.0366
LCMT2	3	0.0032925	0.0091072	0.898279	239	3	-7.163	0.94057	0.9407	0.999601	18136	0	-7.163
SPPL3	4	0.0032944	0.011629	0.912706	240	3	-4.2596	0.92302	0.92319	0.999601	17766	0	-4.2596
MPV17L	4	0.0032998	0.011647	0.912706	241	3	-4.4046	0.20031	0.35266	0.998135	6783	1	-4.4046
NFYA	4	0.003338	0.011772	0.912706	242	2	-0.07261	0.20093	0.35325	0.998135	6801	2	-0.07261
PLVAP	4	0.0033704	0.011879	0.912706	243	4	-2.6583	0.99663	0.99666	0.999601	19303	0	-2.6583
PSRC1	4	0.0033785	0.011908	0.912706	244	4	-2.036	0.99662	0.99665	0.999601	19302	0	-2.036
RPL8	4	0.0033813	0.011916	0.912706	245	4	-6.8258	0.98469	0.98465	0.999601	19037	0	-6.8258
CHAF1A	4	0.0033813	0.011916	0.912706	246	4	-6.9753	0.97185	0.97197	0.999601	18792	0	-6.9753
CLDN11	4	0.0033905	0.011948	0.912706	247	3	-1.5737	0.89265	0.89258	0.999601	17141	0	-1.5737
GZMK	4	0.0034028	0.011989	0.912706	248	3	-7.4492	0.71651	0.74583	0.999601	14251	1	-7.4492
CRELD2	4	0.0034089	0.012012	0.912706	249	3	-4.5907	0.043789	0.11169	0.966604	2220	1	-4.5907
PAQR5	4	0.0034246	0.012068	0.912706	250	3	-4.8965	0.79093	0.79769	0.999601	15302	1	-4.8965
CD302	4	0.003443	0.012132	0.912706	251	1	0.92337	0.080972	0.18185	0.980377	3551	3	0.92337
MKX	4	0.0034576	0.012179	0.912706	252	3	-4.3363	0.46104	0.60868	0.999601	11508	1	-4.3363
IRS2	4	0.0034642	0.012208	0.912706	253	4	-6.2944	0.99654	0.99657	0.999601	19301	0	-6.2944
BEND5	4	0.0034955	0.012315	0.912706	254	1	0.91822	0.11904	0.24907	0.980377	4831	3	0.91822
LCA5	4	0.0035091	0.012359	0.912706	255	4	-2.0963	0.98908	0.98907	0.999601	19146	0	-2.0963
PEX12	4	0.0035121	0.012371	0.912706	256	4	-1.6953	0.99649	0.99652	0.999601	19300	0	-1.6953
IL11RA	3	0.0035288	0.009755	0.904588	257	1	-0.28973	0.4346	0.52075	0.999601	11029	1	-0.28973
DNAJC9	4	0.0035412	0.012464	0.912706	258	3	-7.247	0.033288	0.090843	0.949898	1837	1	-7.247
SOX13	4	0.003548	0.012491	0.912706	259	1	0.43563	0.31705	0.46704	0.999601	8909	2	0.43563
KANSL3	4	0.0035652	0.012541	0.912706	260	4	-1.9645	0.99643	0.99645	0.999601	19299	0	-1.9645
PTGDR2	4	0.0035798	0.01259	0.912706	261	4	-4.0864	0.99642	0.99643	0.999601	19298	0	-4.0864
IZUMO3	4	0.0035983	0.012655	0.912706	262	2	-1.2602	0.22863	0.38048	0.999601	7307	1	-1.2602
RASD1	4	0.0036005	0.012662	0.912706	263	2	0.55378	0.031621	0.087472	0.949898	1766	2	0.55378
TTF1	4	0.0036096	0.012695	0.912706	264	4	-1.5419	0.99639	0.9964	0.999601	19297	0	-1.5419
CYP4F12	4	0.0036142	0.012714	0.912706	265	4	-6.4132	0.9903	0.99029	0.999601	19170	0	-6.4132
B4GALT4	4	0.0036189	0.012726	0.912706	266	3	-4.208	0.95213	0.95215	0.999601	18384	0	-4.208
PLEKHG5	4	0.003653	0.012846	0.914621	267	1	0.12282	0.64276	0.70381	0.999601	13376	1	0.12282
STRA6	4	0.0036661	0.012891	0.914621	268	4	-1.2504	0.99633	0.99634	0.999601	19296	0	-1.2504
USP24	4	0.0037055	0.013024	0.914621	269	2	-2.9377	0.84371	0.84357	0.999601	16216	1	-2.9377
GTF2B	4	0.0037113	0.013042	0.914621	270	2	-3.7593	0.46605	0.61353	0.999601	11607	2	-3.7593
ZG16B	4	0.0037372	0.01313	0.914621	271	4	-1.7504	0.99626	0.99626	0.999601	19295	0	-1.7504
THBS2	4	0.0037531	0.013185	0.914621	272	2	-3.7314	0.4496	0.59724	0.999601	11299	2	-3.7314
NAA15	4	0.0037579	0.013204	0.914621	273	2	-0.97164	0.92554	0.92569	0.999601	17824	0	-0.97164
C10orf12	4	0.0038104	0.013369	0.914621	274	3	-1.7969	0.96938	0.96941	0.999601	18733	0	-1.7969
THAP5	4	0.0038255	0.01342	0.914621	275	4	-1.5756	0.99617	0.99618	0.999601	19294	0	-1.5756
SLC13A3	3	0.0038438	0.010602	0.904588	276	2	-0.83913	0.15953	0.26444	0.980377	6058	1	-0.83913
AGAP4	4	0.0038629	0.013538	0.914621	277	2	-0.49461	0.41398	0.56224	0.999601	10645	2	-0.49461
DCD	4	0.0038839	0.013606	0.914621	278	2	-4.0035	0.32582	0.47557	0.999601	9076	1	-4.0035
SH3GL3	4	0.0038915	0.013632	0.914621	279	4	-1.4428	0.99611	0.9961	0.999601	19293	0	-1.4428
PRAMEF15	4	0.003912	0.013695	0.914621	280	4	-6.1238	0.99609	0.99607	0.999601	19292	0	-6.1238
CENPO	4	0.0039154	0.013706	0.914621	281	3	-3.2672	0.44555	0.59327	0.999601	11228	1	-3.2672
WDR74	4	0.0039344	0.01377	0.914621	282	3	-3.8667	0.040196	0.10458	0.960624	2096	1	-3.8667
SLC44A5	4	0.0039679	0.013887	0.914621	283	2	-1.282	0.46226	0.60986	0.999601	11534	2	-1.282
RPS11	4	0.0039883	0.013965	0.914621	284	4	-6.0524	0.99601	0.99599	0.999601	19291	0	-6.0524
DTL	4	0.0040148	0.014057	0.914621	285	3	-6.6932	0.37649	0.52543	0.999601	9943	1	-6.6932
C5orf24	4	0.0040203	0.01408	0.914621	286	1	0.3794	0.142	0.28782	0.983323	5599	3	0.3794
MTOR	4	0.0040287	0.014108	0.914621	287	4	-4.7782	0.99414	0.99417	0.999601	19242	0	-4.7782
MTG1	4	0.0040378	0.01413	0.914621	288	4	-2.7637	0.99596	0.99594	0.999601	19290	0	-2.7637
ZNF383	4	0.0040539	0.014192	0.914621	289	4	-4.3803	0.97343	0.97356	0.999601	18822	0	-4.3803
KLF6	4	0.0040728	0.014256	0.914621	290	1	-0.37814	0.9584	0.95841	0.999601	18521	0	-0.37814
FCRL6	4	0.0040871	0.014304	0.914621	291	4	-4.5479	0.99375	0.99378	0.999601	19234	0	-4.5479
THBS4	4	0.0040981	0.014341	0.914621	292	2	-4.8149	0.65746	0.7117	0.999601	13547	1	-4.8149
KCNA1	4	0.0041253	0.014431	0.914621	293	3	-3.9292	0.94706	0.94709	0.999601	18272	0	-3.9292
KANSL2	4	0.0041296	0.014443	0.914621	294	4	-4.6643	0.99587	0.99585	0.999601	19289	0	-4.6643
FOXP1	4	0.0041623	0.014546	0.914621	295	4	-1.4753	0.99584	0.99582	0.999601	19288	0	-1.4753
C11orf21	4	0.0041778	0.014594	0.914621	296	4	-3.2102	0.97254	0.97268	0.999601	18805	0	-3.2102
RBBP5	4	0.0041813	0.014603	0.914621	297	4	-4.9369	0.99582	0.9958	0.999601	19287	0	-4.9369
KPNA1	4	0.0042244	0.014752	0.914621	298	2	-3.0725	0.29035	0.44087	0.999601	8429	2	-3.0725
C15orf39	4	0.0042302	0.014773	0.914621	299	1	-0.38296	0.40623	0.5546	0.999601	10504	1	-0.38296
TRAF4	4	0.0042607	0.014874	0.914621	300	3	-5.5336	0.67273	0.72007	0.999601	13737	1	-5.5336
PPP1R37	4	0.0042646	0.014884	0.914621	301	3	-6.6314	0.93954	0.93964	0.999601	18109	0	-6.6314
LYG1	4	0.0042765	0.014924	0.914621	302	4	-1.4408	0.99572	0.99571	0.999601	19284	0	-1.4408
ITGA2	4	0.0042827	0.014944	0.914621	303	2	-0.82745	0.32594	0.47568	0.999601	9077	1	-0.82745
FGF2	4	0.0043352	0.01512	0.914621	304	2	-0.19636	0.45076	0.59836	0.999601	11318	2	-0.19636
SPRY4	3	0.0043358	0.01195	0.912706	305	3	-7.8523	0.99378	0.99391	0.999601	19235	0	-7.8523
XKR9	4	0.0043446	0.015152	0.914621	306	4	-1.1122	0.99566	0.99563	0.999601	19283	0	-1.1122
SMIM22	4	0.004358	0.015192	0.914621	307	4	-1.7426	0.99564	0.99562	0.999601	19282	0	-1.7426
AIFM2	4	0.0044007	0.015322	0.914621	308	3	-4.7375	0.4162	0.56444	0.999601	10689	1	-4.7375
RPLP2	4	0.0044028	0.015331	0.914621	309	4	-2.3453	0.9956	0.99557	0.999601	19281	0	-2.3453
POLR2C	4	0.004406	0.015336	0.914621	310	2	-4.1605	0.0026553	0.009436	0.764446	228	1	-4.1605
CTR9	4	0.0044214	0.015377	0.914621	311	4	-4.6748	0.98198	0.98197	0.999601	18978	0	-4.6748
C11orf63	4	0.0044401	0.015443	0.914621	312	2	-0.46689	0.74943	0.76723	0.999601	14690	1	-0.46689
RANBP1	4	0.0044543	0.015492	0.914621	313	4	-1.9762	0.99555	0.99553	0.999601	19280	0	-1.9762
PAK2	4	0.0044844	0.0156	0.914621	314	4	-2.1841	0.99552	0.9955	0.999601	19279	0	-2.1841
H2AFZ	4	0.0044925	0.015625	0.914621	315	3	-2.8009	0.90458	0.90457	0.999601	17397	0	-2.8009
RASGRP1	3	0.0045135	0.012459	0.912706	316	3	-2.1073	0.99549	0.99561	0.999601	19278	0	-2.1073
HRG	4	0.0045186	0.015724	0.914621	317	4	-7.2792	0.98808	0.98807	0.999601	19116	0	-7.2792
HOXA7	4	0.004545	0.015811	0.914621	318	2	-1.243	0.046179	0.11631	0.966604	2315	1	-1.243
BCCIP	4	0.0045453	0.015812	0.914621	319	3	-4.4125	0.25337	0.40464	0.999601	7744	1	-4.4125
PUF60	4	0.0045681	0.015885	0.914621	320	2	-3.87	0.77172	0.7831	0.999601	15007	1	-3.87
SP5	4	0.0045957	0.015981	0.914621	321	4	-2.1957	0.9954	0.99539	0.999601	19277	0	-2.1957
ITPR1	4	0.0045974	0.015988	0.914621	322	2	-0.80939	0.83796	0.83814	0.999601	16104	1	-0.80939
PPAP2C	4	0.0046105	0.016027	0.914621	323	3	-6.0681	0.14264	0.28888	0.983323	5620	1	-6.0681
PHOSPHO1	4	0.0046291	0.016088	0.914621	324	4	-4.2905	0.98213	0.98211	0.999601	18982	0	-4.2905
NKX2-2	4	0.0046499	0.016157	0.914621	325	1	0.55341	0.11165	0.23632	0.980377	4586	3	0.55341
RNF219	4	0.0046566	0.016176	0.914621	326	2	-3.4515	0.42093	0.56906	0.999601	10770	2	-3.4515
PSMG1	4	0.0046696	0.016219	0.914621	327	4	-3.8328	0.99533	0.99532	0.999601	19276	0	-3.8328
GDI1	4	0.0046827	0.016265	0.914621	328	4	-2.0441	0.99532	0.99531	0.999601	19275	0	-2.0441
WDR47	4	0.0046905	0.016291	0.914621	329	3	-5.256	0.89623	0.89619	0.999601	17214	0	-5.256
GSPT1	4	0.0047073	0.016354	0.914621	330	4	-4.1581	0.99529	0.99529	0.999601	19274	0	-4.1581
CERS2	4	0.004731	0.01644	0.914621	331	4	-3.7692	0.99527	0.99526	0.999601	19273	0	-3.7692
CLNK	4	0.0047424	0.01648	0.914621	332	4	-3.4173	0.99526	0.99525	0.999601	19272	0	-3.4173
PCNA	3	0.0047459	0.013089	0.914621	333	3	-5.5631	0.99525	0.99537	0.999601	19271	0	-5.5631
UBR1	4	0.004748	0.0165	0.914621	334	3	-4.8954	0.92203	0.92221	0.999601	17742	0	-4.8954
GABARAPL2	4	0.0047548	0.016523	0.914621	335	3	-3.9664	0.25519	0.40641	0.999601	7780	1	-3.9664
VPS72	4	0.0047566	0.016528	0.914621	336	4	-4.3493	0.99415	0.99419	0.999601	19243	0	-4.3493
CAP2	4	0.0047651	0.016558	0.914621	337	2	-3.3071	0.037846	0.099905	0.952221	2017	2	-3.3071
POLR1D	4	0.0047691	0.016578	0.914621	338	4	-1.3305	0.99523	0.99522	0.999601	19270	0	-1.3305
GPR31	4	0.0047801	0.016622	0.914621	339	3	-5.5192	0.87202	0.87192	0.999601	16727	0	-5.5192
CDK16	4	0.0047954	0.016674	0.914621	340	4	-1.8852	0.9952	0.99519	0.999601	19269	0	-1.8852
FGF21	3	0.0048515	0.013366	0.914621	341	3	-2.5205	0.99515	0.99526	0.999601	19268	0	-2.5205
FABP2	4	0.0048809	0.016948	0.914621	342	3	-4.6274	0.96315	0.96318	0.999601	18615	0	-4.6274
TMEM220	4	0.0048979	0.017008	0.914621	343	3	-6.1925	0.59048	0.67763	0.999601	12837	1	-6.1925
CT47A10	4	0.004912	0.017051	0.914621	344	4	-0.99425	0.99509	0.99509	0.999601	19267	0	-0.99425
KIR2DL1	4	0.0049121	0.017051	0.914621	345	1	0.32726	0.59858	0.68154	0.999601	12923	1	0.32726
RAB43	4	0.0049244	0.017096	0.914621	346	3	-4.224	0.74303	0.76292	0.999601	14606	1	-4.224
CREBZF	4	0.0049378	0.017136	0.914621	347	3	-6.5455	0.63864	0.70167	0.999601	13319	1	-6.5455
DHX8	4	0.0049475	0.017161	0.914621	348	3	-4.5245	0.9402	0.94028	0.999601	18125	0	-4.5245
TUBA1B	4	0.0049526	0.017179	0.914621	349	3	-7.2633	0.6003	0.68239	0.999601	12937	1	-7.2633
SNX22	4	0.004953	0.01718	0.914621	350	3	-4.2289	0.95997	0.95998	0.999601	18558	0	-4.2289
TAS2R46	4	0.004964	0.017215	0.914621	351	2	-3.7651	0.80907	0.81243	0.999601	15608	1	-3.7651
KRTAP5-3	4	0.0049738	0.017248	0.914621	352	4	-4.6084	0.99503	0.99503	0.999601	19266	0	-4.6084
INO80B	4	0.0050064	0.017348	0.914621	353	4	-1.3294	0.99499	0.995	0.999601	19265	0	-1.3294
C21orf58	4	0.0050146	0.017373	0.914621	354	3	-4.1624	0.64907	0.7072	0.999601	13450	1	-4.1624
LOC283710	4	0.005017	0.017383	0.914621	355	2	-0.59907	0.7666	0.77937	0.999601	14952	1	-0.59907
FAM163B	4	0.0050208	0.017396	0.914621	356	3	-3.804	0.29827	0.44863	0.999601	8562	1	-3.804
ACSM1	4	0.0050337	0.017446	0.914621	357	3	-5.3466	0.49645	0.63647	0.999601	12013	1	-5.3466
ZXDB	4	0.0050402	0.017472	0.914621	358	4	-1.0847	0.99496	0.99496	0.999601	19264	0	-1.0847
C9orf114	4	0.0050502	0.017498	0.914621	359	4	-3.881	0.99495	0.99495	0.999601	19263	0	-3.881
KRTAP20-1	4	0.0050516	0.017501	0.914621	360	3	-4.2058	0.025671	0.075359	0.941382	1529	1	-4.2058
ST6GALNAC3	4	0.0050667	0.01755	0.914621	361	3	-6.5346	0.51635	0.64461	0.999601	12181	1	-6.5346
MAGEA2B	4	0.0050694	0.017566	0.914621	362	3	-1.3037	0.65115	0.70831	0.999601	13481	1	-1.3037
CCL7	4	0.0050761	0.017585	0.914621	363	4	-4.1427	0.99492	0.99493	0.999601	19262	0	-4.1427
FOXJ2	4	0.0051033	0.017679	0.914621	364	3	-4.9193	0.0027078	0.0096088	0.764446	231	1	-4.9193
ATP5L	4	0.0051094	0.017702	0.914621	365	3	-4.3184	0.39102	0.53966	0.999601	10216	1	-4.3184
SCN9A	4	0.0051289	0.017757	0.914621	366	2	-3.7598	0.94364	0.94373	0.999601	18198	0	-3.7598
C19orf26	4	0.0051289	0.017757	0.914621	367	3	-3.9278	0.90649	0.90649	0.999601	17441	0	-3.9278
JMJD6	4	0.0051384	0.017779	0.914621	368	3	-6.9043	0.76461	0.77788	0.999601	14919	1	-6.9043
EMC2	4	0.0051555	0.01783	0.914621	369	3	-3.9805	0.90314	0.90317	0.999601	17374	0	-3.9805
AQP1	4	0.0051743	0.017892	0.914621	370	1	0.13404	0.44617	0.59387	0.999601	11239	2	0.13404
MSRB3	4	0.005176	0.0179	0.914621	371	4	-2.201	0.99482	0.99483	0.999601	19261	0	-2.201
C15orf62	4	0.0052179	0.018049	0.914621	372	2	-3.3862	0.094761	0.20681	0.980377	4012	2	-3.3862
ACTR8	4	0.0052267	0.018075	0.914621	373	3	-2.4663	0.87027	0.87013	0.999601	16695	0	-2.4663
TTC25	4	0.0052336	0.018105	0.914621	374	2	-0.076977	0.00066618	0.0024331	0.682265	62	2	-0.076977
CCDC65	4	0.0052495	0.01816	0.914621	375	4	-2.3551	0.99475	0.99477	0.999601	19259	0	-2.3551
SLC12A5	4	0.0052824	0.018264	0.914621	376	4	-1.8912	0.99472	0.99474	0.999601	19258	0	-1.8912
CUEDC2	4	0.0053052	0.018339	0.914621	377	4	-2.7232	0.98556	0.98553	0.999601	19054	0	-2.7232
IFRD1	4	0.0053475	0.018472	0.914621	378	3	-4.4634	0.07354	0.16817	0.980377	3282	1	-4.4634
TUSC1	4	0.0053778	0.018566	0.914621	379	2	-3.9825	0.79882	0.804	0.999601	15431	1	-3.9825
FCRL2	4	0.005384	0.018585	0.914621	380	2	-3.4789	0.38245	0.53123	0.999601	10056	2	-3.4789
FDXR	4	0.0054028	0.018651	0.914621	381	3	-4.2382	0.36885	0.51795	0.999601	9829	1	-4.2382
C11orf31	4	0.005409	0.018675	0.914621	382	3	-6.2479	0.61104	0.68765	0.999601	13043	1	-6.2479
MFSD7	3	0.0054143	0.014867	0.914621	383	2	-7.4111	0.89511	0.89514	0.999601	17191	0	-7.4111
TOP1MT	4	0.0054178	0.018704	0.914621	384	4	-3.3885	0.99458	0.9946	0.999601	19256	0	-3.3885
FAM13B	4	0.0054232	0.018727	0.914621	385	3	-1.6729	0.93614	0.93618	0.999601	18042	0	-1.6729
RPS6	3	0.0054565	0.014979	0.914621	386	3	-6.8648	0.99454	0.99465	0.999601	19255	0	-6.8648
OR4A16	4	0.0054757	0.018904	0.914621	387	3	-6.6735	0.76097	0.77529	0.999601	14860	1	-6.6735
SMIM20	4	0.0054885	0.018948	0.914621	388	4	-4.2509	0.99451	0.99453	0.999601	19254	0	-4.2509
DOPEY1	4	0.0054888	0.018949	0.914621	389	1	0.34184	0.14486	0.29256	0.983323	5683	3	0.34184
CLIC6	4	0.0055032	0.019008	0.914621	390	2	-3.486	0.36826	0.51735	0.999601	9819	2	-3.486
OR5B3	4	0.00553	0.019093	0.914621	391	4	-1.7564	0.99447	0.99449	0.999601	19253	0	-1.7564
KIAA1958	4	0.0055412	0.019125	0.914621	392	2	-0.90722	0.39128	0.53989	0.999601	10220	2	-0.90722
DUSP21	4	0.00556	0.019175	0.914621	393	4	-1.3796	0.99444	0.99445	0.999601	19252	0	-1.3796
SPATA31D1	4	0.005575	0.019225	0.914621	394	4	-1.7006	0.99443	0.99444	0.999601	19251	0	-1.7006
EML3	4	0.0055768	0.019234	0.914621	395	4	-6.1921	0.98412	0.98408	0.999601	19020	0	-6.1921
LOC100129697	4	0.0055933	0.019288	0.914621	396	4	-3.0289	0.99441	0.99442	0.999601	19250	0	-3.0289
CON190	4	0.0055936	0.019289	0.914621	397	2	-0.44443	0.69368	0.73216	0.999601	13984	1	-0.44443
PTGES3L-AARSD1	4	0.0055997	0.019305	0.914621	398	4	-2.2304	0.9944	0.99442	0.999601	19249	0	-2.2304
LGR6	4	0.0056256	0.019396	0.914621	399	4	-2.2299	0.99437	0.99439	0.999601	19248	0	-2.2299
FAM131A	4	0.005646	0.019457	0.914621	400	3	-1.115	0.57324	0.66943	0.999601	12670	1	-1.115
TMEM158	4	0.0056577	0.019497	0.914621	401	3	-6.6092	0.01723	0.055677	0.925701	1130	1	-6.6092
ZDHHC12	4	0.0056699	0.019537	0.914621	402	3	-2.783	0.84122	0.84119	0.999601	16167	1	-2.783
CERS4	4	0.0056985	0.019626	0.914621	403	1	0.83124	0.12404	0.25762	0.980377	5001	2	0.83124
SLFN12L	4	0.0056999	0.019632	0.914621	404	3	-2.4895	0.10775	0.2294	0.980377	4445	1	-2.4895
ZSCAN31	4	0.0057044	0.019643	0.914621	405	2	-4.0969	0.87934	0.8793	0.999601	16866	0	-4.0969
C1orf167	4	0.0057055	0.019647	0.914621	406	3	-4.4808	0.73953	0.76054	0.999601	14546	1	-4.4808
PAPLN	4	0.005709	0.01966	0.914621	407	3	-6.3787	0.96266	0.96266	0.999601	18604	0	-6.3787
RPL13	4	0.0057104	0.019666	0.914621	408	4	-5.5004	0.99429	0.99432	0.999601	19247	0	-5.5004
ATP1A3	4	0.0057137	0.019675	0.914621	409	2	-4.137	0.9337	0.93377	0.999601	17997	0	-4.137
S100A16	4	0.0057168	0.01969	0.914621	410	3	-6.0421	0.78734	0.79493	0.999601	15241	1	-6.0421
ACY1	4	0.0057509	0.019802	0.914621	411	2	-0.91905	0.86362	0.86347	0.999601	16573	0	-0.91905
ARHGAP27	4	0.0057745	0.019871	0.914621	412	3	-4.0646	0.88406	0.884	0.999601	16966	0	-4.0646
FAH	2	0.0058013	0.011207	0.912706	413	2	-7.3523	0.9942	0.99419	0.999601	19246	0	-7.3523
SLC16A2	4	0.0058033	0.019963	0.914621	414	3	-0.8601	0.64125	0.70304	0.999601	13359	1	-0.8601
FSHR	4	0.0058062	0.019971	0.914621	415	4	-2.2476	0.99419	0.99423	0.999601	19245	0	-2.2476
CELF2	4	0.0058073	0.019977	0.914621	416	4	-2.0981	0.99419	0.99423	0.999601	19244	0	-2.0981
MYL3	4	0.0058168	0.02001	0.914621	417	3	-4.5307	0.82632	0.82743	0.999601	15898	1	-4.5307
GP5	4	0.0058557	0.02014	0.914621	418	2	-1.2338	0.89572	0.89568	0.999601	17202	0	-1.2338
PADI2	4	0.005861	0.02016	0.914621	419	3	-1.9768	0.96967	0.96971	0.999601	18739	0	-1.9768
RPL15	4	0.0058715	0.020202	0.914621	420	3	-6.6609	0.07637	0.17336	0.980377	3376	1	-6.6609
TMEM230	4	0.0059081	0.02033	0.914621	421	3	-1.6605	0.85297	0.85277	0.999601	16381	0	-1.6605
ART5	4	0.0059109	0.020339	0.914621	422	4	-2.164	0.99409	0.99413	0.999601	19241	0	-2.164
ALG1	4	0.0059209	0.020371	0.914621	423	3	-4.1191	0.14335	0.29004	0.983323	5642	1	-4.1191
CDH23	4	0.0059281	0.020397	0.914621	424	4	-2.6502	0.98996	0.98994	0.999601	19165	0	-2.6502
HIP1	4	0.0059339	0.02043	0.914621	425	4	-4.4906	0.98354	0.9835	0.999601	19010	0	-4.4906
CYP2B6	4	0.0059605	0.020509	0.914621	426	1	0.69027	0.18836	0.34097	0.994592	6580	2	0.69027
SLC4A1	4	0.0059725	0.020558	0.914621	427	3	-6.8721	0.040681	0.10556	0.964149	2109	1	-6.8721
NDFIP1	4	0.0059933	0.020637	0.914621	428	4	-5.5448	0.99401	0.99406	0.999601	19240	0	-5.5448
TMC5	4	0.0059939	0.020638	0.914621	429	3	-3.7912	0.38018	0.52901	0.999601	10012	1	-3.7912
PSMC2	4	0.0059995	0.020653	0.914621	430	4	-4.5833	0.98629	0.98625	0.999601	19071	0	-4.5833
MYH1	4	0.0060035	0.020674	0.914621	431	4	-1.3141	0.994	0.99404	0.999601	19239	0	-1.3141
ZBTB20	4	0.0060129	0.020707	0.914621	432	1	-0.17378	0.5775	0.67143	0.999601	12703	1	-0.17378
TCHHL1	4	0.0060171	0.02072	0.914621	433	4	-4.2701	0.99398	0.99403	0.999601	19238	0	-4.2701
LOC100134391	4	0.0060365	0.020791	0.914621	434	4	-4.3054	0.99396	0.99401	0.999601	19237	0	-4.3054
MUC6	4	0.0060545	0.020848	0.914621	435	3	-4.6924	0.52859	0.64978	0.999601	12278	1	-4.6924
RPL32	4	0.0060653	0.020884	0.914621	436	3	-6.6703	0.92133	0.92148	0.999601	17728	0	-6.6703
RARG	4	0.0060834	0.02094	0.914621	437	3	-4.3306	0.097899	0.21227	0.980377	4126	1	-4.3306
LRRC8A	4	0.0060992	0.020986	0.914621	438	3	-4.7051	0.55342	0.66051	0.999601	12491	1	-4.7051
MRPL49	4	0.0061012	0.020996	0.914621	439	3	-6.169	0.67212	0.71972	0.999601	13727	1	-6.169
CHST10	4	0.0061086	0.021019	0.914621	440	4	-1.2744	0.99389	0.99393	0.999601	19236	0	-1.2744
P2RX5	4	0.0061287	0.021076	0.914621	441	3	-5.7408	0.16378	0.31681	0.988289	6141	1	-5.7408
C19orf45	4	0.00617	0.021221	0.914621	442	3	-0.77316	0.58832	0.67659	0.999601	12815	1	-0.77316
CYB561	4	0.0062042	0.021324	0.914621	443	2	-3.9266	0.42038	0.56849	0.999601	10763	2	-3.9266
HIST1H2BE	4	0.0062224	0.021387	0.914621	444	1	0.39476	0.16314	0.31616	0.988289	6132	2	0.39476
TMEM37	4	0.0062286	0.021409	0.914621	445	3	-3.9917	0.60057	0.68253	0.999601	12940	1	-3.9917
PPP1R3B	4	0.0062504	0.02148	0.914621	446	4	-4.7849	0.99289	0.99291	0.999601	19215	0	-4.7849
SLC2A8	4	0.0062748	0.021556	0.914621	447	2	-3.3655	0.3662	0.51533	0.999601	9780	1	-3.3655
SRSF9	4	0.0062876	0.021586	0.914621	448	4	-5.4661	0.99371	0.99375	0.999601	19233	0	-5.4661
METAP2	4	0.0063014	0.02163	0.914621	449	3	-4.1224	0.90757	0.90756	0.999601	17467	0	-4.1224
FAM136A	4	0.0063154	0.021672	0.914621	450	3	-2.5122	0.89644	0.8964	0.999601	17220	0	-2.5122
ZBED6CL	4	0.0063272	0.02171	0.914621	451	2	-1.0381	0.89413	0.89408	0.999601	17173	0	-1.0381
ZNF830	4	0.0063436	0.02177	0.914621	452	4	-4.8336	0.98646	0.98641	0.999601	19075	0	-4.8336
DNAJC5B	4	0.0063501	0.021788	0.914621	453	4	-1.1651	0.99365	0.99368	0.999601	19232	0	-1.1651
C9orf78	4	0.0063561	0.021814	0.914621	454	4	-4.2567	0.99364	0.99368	0.999601	19231	0	-4.2567
RPL34	4	0.0063667	0.021854	0.914621	455	4	-4.1309	0.99363	0.99366	0.999601	19230	0	-4.1309
COA6	4	0.0063796	0.021895	0.914621	456	3	-0.50997	0.6144	0.68931	0.999601	13080	1	-0.50997
ZDHHC4	4	0.0064021	0.021963	0.914621	457	3	-2.2495	0.95918	0.95919	0.999601	18540	0	-2.2495
CETN3	4	0.0064122	0.021996	0.914621	458	3	-5.9251	0.92452	0.92469	0.999601	17798	0	-5.9251
SSRP1	4	0.006432	0.022056	0.914621	459	1	0.97472	0.035612	0.095493	0.952103	1927	3	0.97472
PCDHGB3	4	0.0064368	0.022075	0.914621	460	2	-3.4449	0.17365	0.32652	0.99055	6319	2	-3.4449
HYI	4	0.0064442	0.022099	0.914621	461	4	-1.5723	0.99356	0.99359	0.999601	19228	0	-1.5723
RPL31	4	0.0064778	0.0222	0.914621	462	4	-4.075	0.99352	0.99356	0.999601	19227	0	-4.075
TMEM173	4	0.0064826	0.022215	0.914621	463	4	-1.0655	0.99352	0.99355	0.999601	19226	0	-1.0655
LURAP1L	4	0.0064843	0.022218	0.914621	464	1	0.42573	0.23841	0.39003	0.999601	7489	2	0.42573
DNAJB12	4	0.0065055	0.022285	0.914621	465	4	-4.0992	0.99349	0.99354	0.999601	19225	0	-4.0992
PPRC1	4	0.0065367	0.02239	0.914621	466	3	-4.3432	0.5128	0.6431	0.999601	12147	1	-4.3432
SF3B6	4	0.0065735	0.022512	0.914621	467	3	-4.1413	0.69765	0.73443	0.999601	14030	1	-4.1413
CHEK1	4	0.0065828	0.02254	0.914621	468	3	-6.9676	0.023682	0.071337	0.933918	1457	1	-6.9676
ZNHIT3	4	0.006583	0.022541	0.914621	469	4	-3.5882	0.99342	0.99345	0.999601	19224	0	-3.5882
METTL25	4	0.0065891	0.02256	0.914621	470	2	-0.88535	0.38458	0.53334	0.999601	10093	1	-0.88535
NLN	4	0.0066415	0.022739	0.914621	471	3	-4.2304	0.17887	0.33163	0.99055	6420	1	-4.2304
ZNF583	4	0.0066931	0.022919	0.914621	472	4	-1.5139	0.99331	0.99334	0.999601	19222	0	-1.5139
ZNF540	4	0.0066938	0.022921	0.914621	473	2	-3.0237	0.31068	0.46078	0.999601	8790	2	-3.0237
PMP2	4	0.0066981	0.022936	0.914621	474	4	-1.5802	0.9933	0.99333	0.999601	19221	0	-1.5802
EEF1D	4	0.0067155	0.022991	0.914621	475	4	-6.4705	0.98454	0.9845	0.999601	19031	0	-6.4705
SERTAD2	4	0.0067189	0.023004	0.914621	476	3	-2.5815	0.96319	0.96321	0.999601	18616	0	-2.5815
MTL5	4	0.0067416	0.023096	0.914621	477	2	-3.3054	0.20064	0.35298	0.998135	6794	2	-3.3054
SERPINE3	4	0.0067416	0.023096	0.914621	478	3	-4.4214	0.9587	0.95871	0.999601	18527	0	-4.4214
COX6C	4	0.0067462	0.02311	0.914621	479	3	-1.0371	0.90226	0.90229	0.999601	17351	0	-1.0371
CD1E	4	0.0067568	0.023144	0.914621	480	3	-4.4304	0.17773	0.33052	0.99055	6389	1	-4.4304
IDH3G	4	0.0067897	0.023243	0.914621	481	4	-1.588	0.99321	0.99324	0.999601	19220	0	-1.588
PXMP2	4	0.0067986	0.023269	0.914621	482	2	-0.42359	0.83888	0.83897	0.999601	16118	1	-0.42359
LRIF1	4	0.0067997	0.023274	0.914621	483	4	-1.2406	0.9932	0.99323	0.999601	19219	0	-1.2406
XBP1	4	0.0068227	0.023343	0.914621	484	2	-3.1499	0.16832	0.32129	0.989214	6229	2	-3.1499
UBA52	3	0.0068344	0.018612	0.914621	485	3	-7.6472	0.96746	0.96762	0.999601	18691	0	-7.6472
EIF4G2	4	0.0068455	0.023411	0.914621	486	3	-3.9816	0.86407	0.86392	0.999601	16581	0	-3.9816
XKR5	4	0.0068509	0.023426	0.914621	487	2	-0.19099	0.78551	0.79354	0.999601	15215	1	-0.19099
XPO6	4	0.0068557	0.023443	0.914621	488	3	-4.3444	0.351	0.50041	0.999601	9505	1	-4.3444
HEXB	4	0.0068557	0.023443	0.914621	489	3	-4.4837	0.95276	0.95279	0.999601	18400	0	-4.4837
PDZD3	4	0.0068597	0.023456	0.914621	490	4	-1.3306	0.99314	0.99317	0.999601	19218	0	-1.3306
SLC1A4	4	0.0068923	0.023556	0.914621	491	3	-6.4022	0.79813	0.80344	0.999601	15421	1	-6.4022
C5orf38	4	0.0069033	0.023587	0.914621	492	1	0.86703	0.24873	0.40016	0.999601	7669	2	0.86703
ANP32C	4	0.0069039	0.023589	0.914621	493	3	-6.4118	0.64072	0.70276	0.999601	13352	1	-6.4118
ZNF148	4	0.0069416	0.023703	0.914621	494	4	-1.6709	0.99306	0.99308	0.999601	19217	0	-1.6709
NCAPG2	4	0.0069465	0.023714	0.914621	495	3	-6.6296	0.70203	0.73705	0.999601	14077	1	-6.6296
ERICH2	4	0.0069557	0.023742	0.914621	496	2	-0.40366	0.84707	0.84687	0.999601	16279	1	-0.40366
ENC1	4	0.0069593	0.023758	0.914621	497	4	-4.1292	0.97579	0.97595	0.999601	18864	0	-4.1292
NKAIN3	4	0.0069964	0.023896	0.917515	498	2	-2.3846	0.23688	0.38854	0.999601	7465	1	-2.3846
GK	4	0.007008	0.023933	0.917515	499	2	-0.55887	0.76215	0.77615	0.999601	14884	1	-0.55887
HIST1H2BF	4	0.0070236	0.023976	0.917515	500	3	-6.303	0.20604	0.35829	0.998202	6903	1	-6.303
KANSL1	4	0.0070494	0.024056	0.918444	501	4	-2.2553	0.98699	0.98693	0.999601	19090	0	-2.2553
CCDC71L	4	0.0070604	0.024095	0.918444	502	3	-4.4555	0.11324	0.23912	0.980377	4637	1	-4.4555
TBX15	4	0.007097	0.024217	0.91852	503	2	-3.4132	0.73246	0.75597	0.999601	14457	1	-3.4132
PIGC	4	0.0071089	0.02426	0.91852	504	4	-1.6416	0.99289	0.99291	0.999601	19216	0	-1.6416
ATP6V1B2	4	0.0071127	0.024273	0.91852	505	3	-1.8499	0.75727	0.77273	0.999601	14795	1	-1.8499
TMPRSS7	4	0.0071651	0.024451	0.921968	506	3	-1.0882	0.49387	0.63542	0.999601	11991	1	-1.0882
SIN3A	4	0.0072055	0.024577	0.921968	507	4	-4.2789	0.98715	0.9871	0.999601	19094	0	-4.2789
PLEKHA3	4	0.0072098	0.024587	0.921968	508	3	-5.1791	0.12972	0.26722	0.980377	5197	1	-5.1791
RRP12	4	0.0072174	0.024608	0.921968	509	2	-0.79749	0.0037579	0.013204	0.798994	317	2	-0.79749
DLG1	4	0.0072218	0.024621	0.921968	510	2	-3.0086	0.0258	0.075613	0.941382	1533	2	-3.0086
NUTM2A	4	0.0072348	0.024663	0.921968	511	2	-3.5866	0.21468	0.36677	0.999397	7064	2	-3.5866
ELAC2	4	0.0072698	0.024774	0.922654	512	3	-1.0238	0.8411	0.84107	0.999601	16163	1	-1.0238
TMEM161B	4	0.0072766	0.024792	0.922654	513	4	-1.2497	0.99272	0.99275	0.999601	19214	0	-1.2497
ESR2	4	0.0073016	0.024879	0.922654	514	4	-1.1855	0.9927	0.99273	0.999601	19213	0	-1.1855
TMEM8B	4	0.0073085	0.024898	0.922654	515	3	-5.9138	0.92442	0.92459	0.999601	17794	0	-5.9138
HIST1H1C	4	0.0073221	0.024947	0.922654	516	1	2.7316	0.0048857	0.016962	0.845041	378	3	2.7316
SAFB2	4	0.007349	0.025028	0.922654	517	4	-1.7797	0.99265	0.99268	0.999601	19212	0	-1.7797
PLGRKT	4	0.0073834	0.025123	0.922654	518	4	-1.3747	0.99262	0.99264	0.999601	19211	0	-1.3747
PSPC1	4	0.007387	0.025141	0.922654	519	3	-6.8205	0.208	0.36024	0.998202	6940	1	-6.8205
CABP1	4	0.0074268	0.025265	0.922654	520	1	1.0697	0.048749	0.12124	0.966604	2403	3	1.0697
ATP6V1A	4	0.0074339	0.025279	0.922654	521	4	-4.2828	0.99257	0.9926	0.999601	19210	0	-4.2828
RPP30	4	0.0074504	0.025332	0.922654	522	4	-4.5182	0.98968	0.98965	0.999601	19161	0	-4.5182
PAPOLG	4	0.0074633	0.025378	0.922654	523	4	-1.1333	0.99254	0.99257	0.999601	19209	0	-1.1333
MANBA	4	0.0074951	0.025477	0.922654	524	3	-4.3324	0.96803	0.96807	0.999601	18707	0	-4.3324
VANGL2	3	0.0075011	0.020356	0.914621	525	2	-0.94748	0.81235	0.81228	0.999601	15668	0	-0.94748
C1QA	4	0.0075053	0.025516	0.922654	526	2	-1.091	0.93584	0.9359	0.999601	18039	0	-1.091
CCR3	4	0.0075053	0.025516	0.922654	527	3	-1.2227	0.94873	0.94876	0.999601	18308	0	-1.2227
SLC6A6	4	0.0075573	0.025666	0.922654	528	4	-1.2848	0.99244	0.99246	0.999601	19208	0	-1.2848
VWC2L	4	0.0075694	0.025708	0.922654	529	4	-1.1946	0.99243	0.99245	0.999601	19207	0	-1.1946
CRIP3	4	0.0075782	0.025734	0.922654	530	4	-4.2889	0.97848	0.97861	0.999601	18913	0	-4.2889
EXOSC4	4	0.0075808	0.025739	0.922654	531	3	-2.3514	0.95474	0.95473	0.999601	18447	0	-2.3514
OTUD5	4	0.0075828	0.025746	0.922654	532	3	-2.57	0.89794	0.89789	0.999601	17256	0	-2.57
ACSF3	4	0.0076182	0.025854	0.922654	533	2	-2.2765	0.59102	0.67791	0.999601	12839	1	-2.2765
SEC14L4	4	0.0076361	0.025905	0.922654	534	2	-1.3384	0.88205	0.88196	0.999601	16921	0	-1.3384
SRSF5	4	0.0076426	0.025928	0.922654	535	4	-1.4296	0.99236	0.99238	0.999601	19206	0	-1.4296
VSNL1	4	0.0076644	0.025988	0.922654	536	4	-1.4473	0.99234	0.99236	0.999601	19205	0	-1.4473
GLB1L2	4	0.0076885	0.026051	0.922654	537	3	-3.4922	0.83953	0.83963	0.999601	16125	1	-3.4922
CCDC64	4	0.0077256	0.026176	0.922654	538	2	-3.4887	0.25362	0.40489	0.999601	7750	2	-3.4887
HACD4	4	0.0077349	0.0262	0.922654	539	3	-4.7812	0.96157	0.96155	0.999601	18586	0	-4.7812
LIPA	4	0.0077369	0.026205	0.922654	540	4	-1.1766	0.99226	0.99228	0.999601	19204	0	-1.1766
TAS2R20	4	0.007744	0.026229	0.922654	541	3	-2.6766	0.96063	0.96063	0.999601	18575	0	-2.6766
MDN1	4	0.0077465	0.026238	0.922654	542	4	-3.8485	0.99225	0.99228	0.999601	19203	0	-3.8485
FNTB	4	0.007785	0.026366	0.922654	543	3	-4.2408	0.60104	0.68275	0.999601	12944	1	-4.2408
GMPR	4	0.0077931	0.026394	0.922654	544	2	-0.37089	0.6228	0.69355	0.999601	13155	1	-0.37089
BRD2	4	0.0078072	0.026441	0.922654	545	4	-2.0263	0.99219	0.99221	0.999601	19202	0	-2.0263
FABP12	4	0.0078113	0.026453	0.922654	546	4	-1.8163	0.99219	0.99221	0.999601	19201	0	-1.8163
CR1	4	0.0078174	0.026477	0.922654	547	3	-3.9981	0.90277	0.9028	0.999601	17368	0	-3.9981
CEBPD	3	0.0078352	0.021233	0.914621	548	3	-2.8186	0.99216	0.99227	0.999601	19200	0	-2.8186
FXYD1	4	0.0078454	0.026564	0.922654	549	3	-3.8779	0.86315	0.86299	0.999601	16561	0	-3.8779
CD274	4	0.0078612	0.026617	0.922654	550	4	-1.5649	0.99214	0.99216	0.999601	19199	0	-1.5649
CNIH2	4	0.0078745	0.026659	0.922654	551	2	-3.1623	0.36263	0.51181	0.999601	9714	2	-3.1623
TEX19	4	0.0078779	0.026667	0.922654	552	4	-4.8923	0.99212	0.99214	0.999601	19198	0	-4.8923
SPATA31C1	4	0.0078958	0.026724	0.922654	553	4	-4.7057	0.97573	0.97589	0.999601	18863	0	-4.7057
ELOVL2	4	0.0078978	0.02673	0.922654	554	2	-1.125	0.36758	0.51667	0.999601	9810	1	-1.125
MRGPRX4	3	0.0079102	0.02143	0.914621	555	3	-2.0533	0.99209	0.9922	0.999601	19197	0	-2.0533
RBP7	4	0.0079212	0.026808	0.92369	556	4	-1.6992	0.99208	0.99209	0.999601	19196	0	-1.6992
PRKCQ	4	0.0079477	0.026874	0.924318	557	4	-1.9968	0.99205	0.99207	0.999601	19195	0	-1.9968
USP22	4	0.0080098	0.027075	0.927933	558	4	-4.8365	0.99182	0.99184	0.999601	19194	0	-4.8365
UTP6	4	0.0080467	0.0272	0.928715	559	2	-1.3847	0.70005	0.73586	0.999601	14055	1	-1.3847
TMEM110-MUSTN1	4	0.0080547	0.027222	0.928715	560	1	-0.18815	0.75963	0.77434	0.999601	14842	1	-0.18815
FOXD1	4	0.0080613	0.027242	0.928715	561	3	-4.5081	0.91769	0.91776	0.999601	17653	0	-4.5081
CDKN1C	3	0.0080705	0.021843	0.914621	562	2	-0.60938	0.71328	0.71576	0.999601	14223	1	-0.60938
CRAT	4	0.0080895	0.027344	0.930545	563	3	-2.362	0.92971	0.92983	0.999601	17909	0	-2.362
ZNF135	4	0.008107	0.027396	0.930702	564	3	-0.93382	0.91981	0.91995	0.999601	17694	0	-0.93382
MTMR7	4	0.0081486	0.027527	0.932512	565	2	-2.9755	0.18912	0.3417	0.995143	6591	2	-2.9755
ZNF446	4	0.0081597	0.02756	0.932512	566	2	-3.5202	0.36001	0.50921	0.999601	9669	2	-3.5202
HHIP	4	0.0081934	0.027666	0.932512	567	3	-3.6559	0.50331	0.63926	0.999601	12069	1	-3.6559
RUNX1T1	4	0.0081956	0.027674	0.932512	568	2	-3.7115	0.90814	0.90815	0.999601	17483	0	-3.7115
AHNAK2	4	0.0082117	0.02773	0.932512	569	1	0.86031	0.057141	0.13742	0.966604	2724	3	0.86031
VAPA	4	0.0082302	0.027787	0.932512	570	4	-2.3686	0.99177	0.99179	0.999601	19193	0	-2.3686
SMC1A	4	0.0082575	0.027883	0.93267	571	3	-6.761	0.87858	0.87851	0.999601	16852	0	-6.761
SMIM15	4	0.008264	0.027901	0.93267	572	2	-0.79131	0.12201	0.2542	0.980377	4931	1	-0.79131
OIP5	3	0.0082829	0.022382	0.914621	573	2	-6.7273	0.20125	0.31678	0.988289	6804	1	-6.7273
ANKLE1	4	0.008346	0.028157	0.93267	574	4	-6.2077	0.97692	0.9771	0.999601	18885	0	-6.2077
RAB40AL	4	0.0083683	0.028232	0.93267	575	3	-3.8234	0.91879	0.91886	0.999601	17675	0	-3.8234
CLN5	4	0.0083739	0.02825	0.93267	576	4	-3.7859	0.97722	0.97739	0.999601	18892	0	-3.7859
OLAH	4	0.0084085	0.028351	0.93267	577	3	-2.4114	0.59603	0.68031	0.999601	12897	1	-2.4114
POMP	4	0.0084157	0.028373	0.93267	578	3	-1.9328	0.061805	0.14621	0.968378	2911	1	-1.9328
SEMA6A	4	0.0084188	0.028384	0.93267	579	4	-1.0568	0.99158	0.99162	0.999601	19192	0	-1.0568
MMP12	4	0.0084209	0.02839	0.93267	580	1	1.0175	0.028841	0.081798	0.942251	1664	3	1.0175
A3GALT2	4	0.0084398	0.028455	0.93267	581	3	-3.9831	0.83737	0.83759	0.999601	16091	1	-3.9831
DCTN1	4	0.0084447	0.028466	0.93267	582	3	-4.8561	0.39648	0.54505	0.999601	10329	1	-4.8561
PROB1	4	0.0084732	0.028566	0.934364	583	1	-0.027977	0.88157	0.88151	0.999601	16906	0	-0.027977
CEP128	4	0.0084995	0.028649	0.935065	584	4	-1.6218	0.9915	0.99153	0.999601	19191	0	-1.6218
ASB2	4	0.0085255	0.028732	0.935065	585	3	-4.3578	0.82839	0.82931	0.999601	15933	1	-4.3578
TJP2	4	0.008532	0.028747	0.935065	586	3	-4.289	0.77934	0.78872	0.999601	15119	1	-4.289
GON4L	4	0.0085483	0.028805	0.935065	587	4	-1.3882	0.99145	0.99149	0.999601	19190	0	-1.3882
NSUN5	4	0.0085778	0.028907	0.935065	588	3	-3.484	0.73682	0.75874	0.999601	14514	1	-3.484
IGSF8	4	0.0085838	0.028925	0.935065	589	4	-1.4174	0.99142	0.99145	0.999601	19188	0	-1.4174
HMOX2	4	0.0086106	0.029014	0.936378	590	4	-1.7866	0.99139	0.99142	0.999601	19187	0	-1.7866
ZNF7	4	0.0086301	0.029085	0.93711	591	2	-0.38555	0.31899	0.4689	0.999601	8936	2	-0.38555
LRP8	4	0.0086823	0.029266	0.938711	592	2	0.41549	0.02623	0.076504	0.942186	1556	2	0.41549
FUT4	3	0.0087015	0.023435	0.914621	593	3	-7.5089	0.9913	0.99138	0.999601	19185	0	-7.5089
GALNT11	4	0.008728	0.029409	0.938711	594	3	-2.2287	0.31182	0.4619	0.999601	8812	1	-2.2287
FAM24B	4	0.0087358	0.029433	0.938711	595	2	-4.3262	0.84708	0.84688	0.999601	16280	1	-4.3262
CATSPER4	4	0.0087362	0.029433	0.938711	596	4	-1.2433	0.99126	0.99129	0.999601	19184	0	-1.2433
EIF1	4	0.0087453	0.029466	0.938711	597	3	-5.1862	0.92684	0.92701	0.999601	17852	0	-5.1862
CSGALNACT2	4	0.0087651	0.029531	0.938711	598	4	-1.8231	0.98758	0.98755	0.999601	19105	0	-1.8231
SEC22A	4	0.0087869	0.029613	0.938711	599	1	0.45816	0.19329	0.34577	0.996119	6667	2	0.45816
TUSC3	4	0.0088117	0.029695	0.938711	600	4	-4.4609	0.99119	0.99121	0.999601	19183	0	-4.4609
MYEF2	4	0.0088216	0.029718	0.938711	601	3	-4.3362	0.93967	0.93978	0.999601	18111	0	-4.3362
RPP25	4	0.0088392	0.029766	0.938711	602	2	-1.1648	0.62521	0.69479	0.999601	13182	1	-1.1648
NEDD1	4	0.0088587	0.029824	0.938711	603	4	-1.2371	0.99114	0.99116	0.999601	19182	0	-1.2371
INTS2	4	0.0088678	0.029856	0.938711	604	4	-1.5572	0.99113	0.99115	0.999601	19181	0	-1.5572
YLPM1	4	0.0088861	0.029907	0.938711	605	4	-4.3151	0.99111	0.99113	0.999601	19180	0	-4.3151
ACPP	4	0.0088915	0.029922	0.938711	606	3	-0.74806	0.79756	0.80297	0.999601	15412	1	-0.74806
ALK	4	0.0089419	0.030087	0.938711	607	3	-4.3995	0.30511	0.45528	0.999601	8698	1	-4.3995
HEXDC	4	0.0089438	0.030095	0.938711	608	1	0.28696	0.23068	0.38246	0.999601	7346	2	0.28696
BTD	4	0.008996	0.030267	0.938711	609	3	-1.7679	0.67006	0.71855	0.999601	13696	1	-1.7679
PCSK9	4	0.009006	0.030295	0.938711	610	3	-5.8674	0.7125	0.7433	0.999601	14216	1	-5.8674
MSX1	3	0.0090321	0.024286	0.91852	611	1	-0.06776	0.31534	0.45489	0.999601	8882	1	-0.06776
UBQLNL	4	0.0090324	0.030385	0.938711	612	4	-1.8681	0.98998	0.98995	0.999601	19166	0	-1.8681
ACP6	4	0.00904	0.030405	0.938711	613	3	-4.4298	0.55812	0.6626	0.999601	12534	1	-4.4298
KIF4A	4	0.0090409	0.03041	0.938711	614	2	-3.5852	0.032235	0.088697	0.949898	1789	2	-3.5852
LARS2	4	0.0090483	0.030434	0.938711	615	3	-0.61251	0.91119	0.91118	0.999601	17537	0	-0.61251
IGSF6	4	0.0090719	0.030512	0.938711	616	4	-1.1209	0.99093	0.99094	0.999601	19177	0	-1.1209
FRMD4A	4	0.0091006	0.0306	0.938711	617	1	-0.0013612	0.70171	0.73683	0.999601	14073	1	-0.0013612
ZNF503	4	0.0091028	0.030604	0.938711	618	4	-4.2465	0.9909	0.9909	0.999601	19176	0	-4.2465
FGF9	4	0.0091078	0.030618	0.938711	619	2	-1.6321	0.60836	0.6863	0.999601	13018	1	-1.6321
SLC3A1	4	0.0091165	0.030643	0.938711	620	2	-4.1925	0.89764	0.89759	0.999601	17249	0	-4.1925
PMEPA1	4	0.009134	0.030711	0.938711	621	2	-2.8866	0.16664	0.31965	0.988289	6201	2	-2.8866
GPR17	4	0.0091399	0.030729	0.938711	622	2	-2.56	0.84022	0.84024	0.999601	16144	1	-2.56
ZBTB21	4	0.0091529	0.030766	0.938711	623	1	1.3246	0.084879	0.18899	0.980377	3678	3	1.3246
NFE2L2	4	0.0091619	0.030801	0.938711	624	4	-1.3874	0.99084	0.99084	0.999601	19175	0	-1.3874
HCFC1	4	0.0091682	0.030821	0.938711	625	4	-4.643	0.99083	0.99083	0.999601	19174	0	-4.643
C1orf234	4	0.0091866	0.030879	0.938711	626	3	-4.7248	0.84082	0.8408	0.999601	16159	1	-4.7248
CYP4Z1	4	0.0091922	0.030896	0.938711	627	3	-2.5246	0.89346	0.8934	0.999601	17157	0	-2.5246
ZKSCAN7	4	0.0092056	0.030946	0.938711	628	4	-1.6747	0.99079	0.99079	0.999601	19173	0	-1.6747
CD63	4	0.0092152	0.030977	0.938711	629	3	-4.4621	0.80811	0.8116	0.999601	15590	1	-4.4621
HOMER1	4	0.0092716	0.031151	0.94017	630	3	-4.737	0.95082	0.95084	0.999601	18353	0	-4.737
CCDC79	4	0.0092762	0.031171	0.94017	631	4	-1.2019	0.99072	0.99073	0.999601	19172	0	-1.2019
MFSD2A	4	0.0092947	0.031235	0.940648	632	3	-4.8156	0.24947	0.40086	0.999601	7682	1	-4.8156
TOMM40L	4	0.0093392	0.031367	0.94152	633	2	-3.224	0.68581	0.72753	0.999601	13892	1	-3.224
CON069	4	0.0093619	0.031452	0.94152	634	3	-0.85087	0.95706	0.95705	0.999601	18493	0	-0.85087
SPINK6	4	0.0093628	0.031453	0.94152	635	3	-5.0234	0.93569	0.93575	0.999601	18035	0	-5.0234
LRRC8B	4	0.0093642	0.031459	0.94152	636	4	-5.4432	0.98795	0.98795	0.999601	19112	0	-5.4432
KCNT2	4	0.0094101	0.031602	0.942597	637	2	-3.7192	0.83392	0.83438	0.999601	16030	1	-3.7192
FAM118A	4	0.009425	0.031641	0.942597	638	4	-0.94236	0.99057	0.99057	0.999601	19171	0	-0.94236
CERKL	3	0.0094637	0.025388	0.922654	639	1	0.1743	0.3656	0.48304	0.999601	9771	1	0.1743
OR51E2	4	0.0095186	0.031939	0.946324	640	3	-5.7386	0.84667	0.84648	0.999601	16270	1	-5.7386
ZNF804B	4	0.0095187	0.031939	0.946324	641	3	-0.85667	0.66322	0.71475	0.999601	13609	1	-0.85667
RAB27B	4	0.0095251	0.031961	0.946324	642	3	-2.3718	0.97068	0.97075	0.999601	18769	0	-2.3718
GGTLC2	4	0.009571	0.032115	0.948183	643	4	-3.9992	0.97151	0.97163	0.999601	18783	0	-3.9992
CACNA1A	4	0.0095931	0.032179	0.948183	644	3	-2.5819	0.090569	0.19926	0.980377	3866	1	-2.5819
SNRNP70	4	0.0096755	0.032449	0.948183	645	1	0.94094	0.13743	0.28018	0.983323	5453	3	0.94094
MYOT	4	0.0096852	0.03248	0.948183	646	3	-2.2928	0.85793	0.85773	0.999601	16468	0	-2.2928
C11orf87	3	0.0097044	0.026015	0.922654	647	3	-3.5492	0.97079	0.97091	0.999601	18772	0	-3.5492
KCNAB3	4	0.009708	0.032559	0.948183	648	2	-4.1116	0.55218	0.65994	0.999601	12479	1	-4.1116
RNF40	4	0.0097407	0.032663	0.948183	649	3	-4.2981	0.5837	0.67439	0.999601	12775	1	-4.2981
OPCML	4	0.0098322	0.032944	0.948183	650	1	0.06513	0.7388	0.76006	0.999601	14537	1	0.06513
FLG2	4	0.0098845	0.033095	0.948183	651	2	-0.33381	0.37538	0.52435	0.999601	9926	1	-0.33381
C12orf74	4	0.0099333	0.033247	0.948183	652	4	-1.8564	0.99007	0.99004	0.999601	19169	0	-1.8564
OR10H1	4	0.0099367	0.033255	0.948183	653	1	0.40355	0.073466	0.16804	0.980377	3281	2	0.40355
NUP62	4	0.0099797	0.033393	0.948183	654	4	-3.156	0.99002	0.98999	0.999601	19167	0	-3.156
SEMA6D	4	0.009992	0.033434	0.948183	655	3	-2.6261	0.67344	0.72046	0.999601	13744	1	-2.6261
TUBB2B	4	0.01001	0.033494	0.948183	656	2	-3.0268	0.13365	0.2738	0.980559	5341	2	-3.0268
PCDH12	4	0.010035	0.03357	0.948183	657	3	-1.3001	0.93704	0.93712	0.999601	18062	0	-1.3001
MPP7	4	0.010061	0.033655	0.948183	658	4	-1.1172	0.98994	0.98991	0.999601	19164	0	-1.1172
NAA10	4	0.01009	0.033736	0.948183	659	4	-1.5048	0.98991	0.98988	0.999601	19163	0	-1.5048
KRTAP20-2	3	0.010091	0.027021	0.927718	660	1	0.15905	0.74411	0.7445	0.999601	14623	1	0.15905
SLIT3	4	0.010093	0.033747	0.948183	661	1	1.4353	0.029578	0.083315	0.947389	1689	3	1.4353
NLRX1	4	0.010127	0.033848	0.948183	662	3	-6.4314	0.80315	0.80751	0.999601	15503	1	-6.4314
SNX2	4	0.010146	0.033905	0.948183	663	1	0.40834	0.19823	0.35058	0.998135	6747	2	0.40834
GPRIN3	4	0.010198	0.034072	0.948183	664	2	-2.9148	0.15263	0.30535	0.983506	5942	2	-2.9148
DAG1	4	0.010211	0.034119	0.948183	665	4	-4.4	0.98822	0.98822	0.999601	19123	0	-4.4
ENPP5	4	0.01025	0.034237	0.948183	666	1	0.19572	0.42819	0.57634	0.999601	10916	2	0.19572
DAP	4	0.010292	0.034371	0.948183	667	4	-1.9091	0.98971	0.98968	0.999601	19162	0	-1.9091
PHF14	4	0.010302	0.034413	0.948183	668	2	-0.74044	0.20156	0.35386	0.998135	6809	1	-0.74044
CCDC8	4	0.010312	0.034448	0.948183	669	3	-4.1646	0.95557	0.95557	0.999601	18466	0	-4.1646
ADAMTS13	4	0.010326	0.034493	0.948183	670	3	-3.1218	0.63603	0.70027	0.999601	13287	1	-3.1218
C16orf74	4	0.010335	0.034523	0.948183	671	4	-4.78	0.98966	0.98963	0.999601	19160	0	-4.78
TRAK1	4	0.010355	0.034595	0.948183	672	2	-1.0706	0.53583	0.65282	0.999601	12333	1	-1.0706
TFCP2	4	0.010357	0.034606	0.948183	673	3	-4.1755	0.66926	0.71811	0.999601	13683	1	-4.1755
NSMCE1	3	0.010366	0.027741	0.932512	674	1	0.78831	0.13244	0.23016	0.980377	5296	2	0.78831
C16orf72	4	0.010373	0.034651	0.948183	675	3	-3.8977	0.93343	0.93352	0.999601	17987	0	-3.8977
OR1L8	4	0.010391	0.034714	0.948183	676	3	-3.6715	0.65422	0.70992	0.999601	13514	1	-3.6715
CDKL3	4	0.0104	0.034751	0.948183	677	3	-2.6485	0.77976	0.78905	0.999601	15124	1	-2.6485
CTSH	4	0.010425	0.034832	0.948183	678	3	-3.7746	0.51601	0.64446	0.999601	12178	1	-3.7746
GTPBP1	4	0.01044	0.034872	0.948183	679	4	-1.7267	0.98956	0.98954	0.999601	19159	0	-1.7267
FAM90A1	4	0.010459	0.034936	0.948183	680	2	-2.629	0.046553	0.11701	0.966604	2327	2	-2.629
TBL2	4	0.010459	0.034937	0.948183	681	2	-3.9694	0.54598	0.65725	0.999601	12429	1	-3.9694
STK17B	4	0.010462	0.034945	0.948183	682	4	-1.1558	0.98954	0.98951	0.999601	19158	0	-1.1558
RSL24D1	4	0.010489	0.035033	0.948183	683	3	-5.2546	0.94163	0.94169	0.999601	18155	0	-5.2546
MDM2	4	0.010508	0.035092	0.948183	684	4	-1.6661	0.98949	0.98947	0.999601	19157	0	-1.6661
FZR1	3	0.010522	0.028124	0.93267	685	3	-1.6262	0.98529	0.98543	0.999601	19049	0	-1.6262
RUVBL2	3	0.010525	0.028128	0.93267	686	3	-8.1903	0.97477	0.97492	0.999601	18844	0	-8.1903
AOC2	4	0.01055	0.035228	0.948183	687	3	-4.0923	0.42142	0.56958	0.999601	10779	1	-4.0923
CYP26A1	4	0.010562	0.035265	0.948183	688	2	-3.7585	0.34459	0.49407	0.999601	9404	2	-3.7585
SURF6	4	0.010563	0.035269	0.948183	689	2	-0.80416	0.46206	0.60967	0.999601	11532	2	-0.80416
ASPHD2	4	0.010571	0.035289	0.948183	690	3	-6.6849	0.91641	0.91647	0.999601	17625	0	-6.6849
NUDT12	4	0.010602	0.035382	0.948183	691	4	-1.1501	0.9894	0.98938	0.999601	19156	0	-1.1501
NBPF4	4	0.010616	0.035424	0.948183	692	3	-3.266	0.11857	0.24825	0.980377	4818	1	-3.266
NUP155	4	0.010625	0.035453	0.948183	693	2	-4.0572	0.091573	0.20111	0.980377	3894	1	-4.0572
GRID2IP	4	0.010632	0.035475	0.948183	694	4	-1.6502	0.98937	0.98935	0.999601	19155	0	-1.6502
PAX7	3	0.010635	0.028412	0.93267	695	2	-7.2133	0.43266	0.51967	0.999601	10992	1	-7.2133
SPRED1	4	0.010649	0.03553	0.948183	696	4	-2.9753	0.98935	0.98934	0.999601	19154	0	-2.9753
PKMYT1	4	0.010668	0.035584	0.948183	697	3	-1.3022	0.097948	0.21235	0.980377	4128	1	-1.3022
ATP6V0B	4	0.010704	0.035678	0.948183	698	4	-2.224	0.98683	0.98676	0.999601	19082	0	-2.224
KRT17	4	0.010705	0.035679	0.948183	699	4	-1.1741	0.98929	0.98928	0.999601	19153	0	-1.1741
TMEM151A	4	0.010744	0.035805	0.948183	700	4	-1.6962	0.98926	0.98924	0.999601	19152	0	-1.6962
PRADC1	4	0.010746	0.035816	0.948183	701	2	-0.48097	0.2865	0.43708	0.999601	8359	2	-0.48097
TCEAL8	4	0.010756	0.035839	0.948183	702	4	-1.5723	0.98924	0.98923	0.999601	19151	0	-1.5723
CCDC175	4	0.010757	0.035841	0.948183	703	2	-3.5873	0.25919	0.41042	0.999601	7865	2	-3.5873
EXOG	4	0.010774	0.035897	0.948183	704	3	-4.3366	0.77917	0.78858	0.999601	15114	1	-4.3366
SLAIN1	4	0.010798	0.035981	0.948183	705	4	-1.2046	0.9892	0.98919	0.999601	19150	0	-1.2046
ZNF768	4	0.010805	0.036005	0.948183	706	3	-2.2152	0.48218	0.62965	0.999601	11877	1	-2.2152
ABHD8	4	0.010824	0.03606	0.948183	707	1	0.83844	0.12213	0.25438	0.980377	4938	3	0.83844
HOPX	3	0.01083	0.028922	0.935065	708	3	-5.134	0.98917	0.98928	0.999601	19149	0	-5.134
GOLGA8K	4	0.010839	0.036096	0.948183	709	3	-2.4374	0.95768	0.95769	0.999601	18507	0	-2.4374
KIF5A	4	0.010846	0.036119	0.948183	710	4	-2.0883	0.98915	0.98915	0.999601	19148	0	-2.0883
ZRANB2	4	0.010851	0.036136	0.948183	711	4	-1.0217	0.98915	0.98914	0.999601	19147	0	-1.0217
DBNDD1	4	0.010862	0.036169	0.948183	712	3	-1.7119	0.75416	0.7706	0.999601	14747	1	-1.7119
PMP22	4	0.01087	0.036196	0.948183	713	2	-3.7724	0.77663	0.78672	0.999601	15076	1	-3.7724
SRGAP2C	4	0.01087	0.036196	0.948183	714	3	-4.2722	0.62546	0.69492	0.999601	13185	1	-4.2722
MARCHF9	4	0.010877	0.036222	0.948183	715	4	-1.9687	0.97995	0.98001	0.999601	18940	0	-1.9687
DPH1	4	0.010879	0.03623	0.948183	716	3	-1.6379	0.88945	0.88941	0.999601	17081	0	-1.6379
OR2T4	4	0.010892	0.036265	0.948183	717	2	-1.6951	0.81507	0.81753	0.999601	15721	1	-1.6951
GCHFR	4	0.010905	0.036305	0.948183	718	3	-4.2103	0.65361	0.7096	0.999601	13502	1	-4.2103
SEPSECS	4	0.010926	0.036362	0.948183	719	4	-1.2461	0.98907	0.98907	0.999601	19145	0	-1.2461
GAB4	4	0.010929	0.03637	0.948183	720	2	-0.50023	0.79173	0.79833	0.999601	15316	1	-0.50023
GFRA2	4	0.010953	0.036434	0.948183	721	2	-4.0824	0.26756	0.41856	0.999601	8032	1	-4.0824
ZNF205	4	0.010961	0.036458	0.948183	722	4	-4.534	0.98904	0.98903	0.999601	19144	0	-4.534
C1orf109	4	0.010968	0.036479	0.948183	723	4	-1.1975	0.98903	0.98902	0.999601	19143	0	-1.1975
PTGFR	4	0.010981	0.036516	0.948183	724	2	-0.89612	0.74013	0.76097	0.999601	14554	1	-0.89612
HSD17B11	4	0.010997	0.03657	0.948183	725	2	-3.4066	0.21262	0.36476	0.998331	7038	2	-3.4066
ZNF75A	4	0.011025	0.036663	0.948183	726	3	-5.7514	0.61973	0.69201	0.999601	13131	1	-5.7514
S100A12	4	0.011036	0.036694	0.948183	727	3	-4.6367	0.48259	0.63007	0.999601	11886	1	-4.6367
C16orf91	4	0.011045	0.03672	0.948183	728	4	-1.5461	0.98248	0.98246	0.999601	18987	0	-1.5461
SPG11	4	0.011082	0.036834	0.948183	729	4	-4.9298	0.97791	0.97807	0.999601	18903	0	-4.9298
HSPA1L	4	0.011083	0.036839	0.948183	730	4	-1.5479	0.98892	0.9889	0.999601	19142	0	-1.5479
RAB8B	4	0.011085	0.036844	0.948183	731	1	0.051761	0.89884	0.8988	0.999601	17282	0	0.051761
ADAP1	4	0.011119	0.036959	0.948183	732	3	-2.6505	0.66362	0.71498	0.999601	13614	1	-2.6505
NAT16	4	0.011138	0.037016	0.948183	733	3	-2.1507	0.97131	0.97141	0.999601	18779	0	-2.1507
F8A1	4	0.011141	0.037027	0.948183	734	2	-3.7083	0.54257	0.65576	0.999601	12396	1	-3.7083
CCDC70	3	0.011168	0.029779	0.938711	735	3	-2.0438	0.98883	0.98894	0.999601	19141	0	-2.0438
GULP1	4	0.011177	0.037131	0.948183	736	3	-2.174	0.73199	0.75567	0.999601	14449	1	-2.174
SLC22A14	4	0.011199	0.0372	0.948183	737	4	-3.9857	0.9888	0.98879	0.999601	19140	0	-3.9857
C1orf122	4	0.011215	0.037247	0.948183	738	4	-1.8855	0.98879	0.98877	0.999601	19139	0	-1.8855
IL7R	4	0.011217	0.037252	0.948183	739	4	-1.7085	0.98878	0.98877	0.999601	19138	0	-1.7085
CDKAL1	4	0.011227	0.037286	0.948183	740	3	-2.0591	0.78473	0.79295	0.999601	15200	1	-2.0591
SKP2	4	0.011242	0.037331	0.948183	741	2	-1.4838	0.86798	0.86782	0.999601	16651	0	-1.4838
HACL1	4	0.011255	0.037377	0.948183	742	4	-1.0768	0.98875	0.98874	0.999601	19137	0	-1.0768
SUCO	4	0.011264	0.037403	0.948183	743	4	-1.3461	0.98874	0.98873	0.999601	19136	0	-1.3461
ATP2A3	4	0.011279	0.037457	0.948183	744	3	-4.1112	0.69703	0.73406	0.999601	14025	1	-4.1112
PPP1R3C	4	0.011282	0.037463	0.948183	745	4	-1.7335	0.98872	0.98872	0.999601	19135	0	-1.7335
CGGBP1	4	0.011295	0.037513	0.948183	746	3	-4.0049	0.96222	0.96222	0.999601	18594	0	-4.0049
STOML3	4	0.01132	0.037584	0.948183	747	3	-1.4047	0.91967	0.9198	0.999601	17689	0	-1.4047
KRTAP16-1	4	0.01132	0.037584	0.948183	748	1	0.66049	0.18597	0.33862	0.993526	6541	2	0.66049
C9orf156	4	0.011327	0.037606	0.948183	749	3	-4.092	0.25485	0.40607	0.999601	7772	1	-4.092
DLL4	4	0.011379	0.03777	0.948183	750	2	-1.3608	0.65749	0.71171	0.999601	13548	1	-1.3608
FAM213B	4	0.011386	0.037796	0.948183	751	4	-2.1221	0.9869	0.98683	0.999601	19086	0	-2.1221
CASC10	4	0.01139	0.037804	0.948183	752	4	-3.5184	0.98861	0.98861	0.999601	19134	0	-3.5184
CYP3A7	4	0.011391	0.037806	0.948183	753	3	-5.108	0.42174	0.56988	0.999601	10789	1	-5.108
AIMP1	4	0.01141	0.037866	0.948183	754	3	-3.8487	0.36661	0.51573	0.999601	9791	1	-3.8487
KCNH6	4	0.011425	0.037914	0.948183	755	4	-0.99381	0.98858	0.98857	0.999601	19133	0	-0.99381
DUS4L	4	0.011451	0.037999	0.948183	756	3	-3.8302	0.74099	0.76156	0.999601	14566	1	-3.8302
CHRNA1	4	0.011457	0.038015	0.948183	757	2	-3.5593	0.36314	0.51231	0.999601	9724	2	-3.5593
YBX3	4	0.011463	0.038029	0.948183	758	3	-3.5728	0.96663	0.96666	0.999601	18676	0	-3.5728
TDO2	4	0.011468	0.038047	0.948183	759	3	-1.7979	0.76801	0.78041	0.999601	14968	1	-1.7979
SPANXA2	4	0.011492	0.038107	0.948183	760	2	-4.0499	0.33191	0.48161	0.999601	9195	1	-4.0499
CAPN13	4	0.011515	0.038173	0.948183	761	3	-2.9252	0.94039	0.94045	0.999601	18132	0	-2.9252
OR6C76	4	0.011519	0.038183	0.948183	762	4	-0.80771	0.98848	0.98848	0.999601	19132	0	-0.80771
PCDHGB7	4	0.01153	0.038222	0.948183	763	3	-3.9505	0.69238	0.73136	0.999601	13970	1	-3.9505
STXBP3	4	0.011535	0.038243	0.948183	764	2	-4.0034	0.49061	0.63407	0.999601	11963	1	-4.0034
UNCX	4	0.011548	0.038285	0.948183	765	3	-4.0987	0.027657	0.079391	0.942186	1609	1	-4.0987
METTL21A	4	0.011555	0.038306	0.948183	766	2	-3.4312	0.81259	0.81544	0.999601	15672	1	-3.4312
SZRD1	4	0.011595	0.038434	0.948183	767	4	-2.0364	0.98689	0.98682	0.999601	19085	0	-2.0364
VMP1	4	0.011607	0.038464	0.948183	768	3	-3.3733	0.38833	0.53699	0.999601	10170	1	-3.3733
BAP1	4	0.01161	0.038469	0.948183	769	4	-1.7074	0.98839	0.98839	0.999601	19131	0	-1.7074
SASH1	4	0.011623	0.038511	0.948183	770	4	-3.2653	0.98838	0.98837	0.999601	19130	0	-3.2653
CLEC18B	4	0.011636	0.038549	0.948183	771	3	-4.7943	0.93911	0.93918	0.999601	18098	0	-4.7943
TREX1	4	0.011642	0.038569	0.948183	772	4	-4.1034	0.98836	0.98836	0.999601	19129	0	-4.1034
PRPF38A	3	0.011642	0.030944	0.938711	773	2	-7.6673	0.44081	0.52427	0.999601	11137	1	-7.6673
PARP6	4	0.01166	0.038621	0.948183	774	3	-3.4247	0.91142	0.91141	0.999601	17541	0	-3.4247
CENPC	4	0.011671	0.038655	0.948183	775	4	-1.5014	0.98833	0.98833	0.999601	19128	0	-1.5014
COPRS	3	0.011675	0.031037	0.93907	776	3	-1.6848	0.98833	0.98847	0.999601	19127	0	-1.6848
CCDC12	4	0.011704	0.038764	0.948183	777	2	-3.3216	0.44548	0.59321	0.999601	11225	1	-3.3216
LATS2	4	0.011712	0.038788	0.948183	778	1	0.20676	0.33743	0.48709	0.999601	9268	2	0.20676
GGA2	4	0.011733	0.038857	0.948183	779	4	-1.6268	0.98827	0.98827	0.999601	19126	0	-1.6268
DPH7	4	0.011755	0.038926	0.948183	780	4	-0.89421	0.98825	0.98824	0.999601	19125	0	-0.89421
AFAP1L2	4	0.011764	0.038958	0.948183	781	3	-1.125	0.42393	0.57207	0.999601	10830	1	-1.125
CAPRIN2	4	0.011777	0.038997	0.948183	782	4	-0.89565	0.98822	0.98822	0.999601	19124	0	-0.89565
ATPAF1	4	0.011803	0.039066	0.948183	783	3	-4.1363	0.22068	0.37265	0.999601	7176	1	-4.1363
SERF1A	4	0.011812	0.039099	0.948183	784	4	-1.3152	0.98819	0.98818	0.999601	19122	0	-1.3152
AVIL	4	0.011816	0.039109	0.948183	785	2	-0.41876	0.75156	0.76877	0.999601	14722	1	-0.41876
ANXA2R	4	0.011822	0.039125	0.948183	786	4	-1.2285	0.98818	0.98817	0.999601	19121	0	-1.2285
SIPA1L2	4	0.011855	0.039236	0.948183	787	2	-3.6692	0.87111	0.871	0.999601	16713	0	-3.6692
NXPH3	4	0.011862	0.03925	0.948183	788	2	-3.1414	0.22312	0.3751	0.999601	7217	1	-3.1414
STXBP5L	4	0.011868	0.039267	0.948183	789	1	0.28752	0.023501	0.070953	0.933918	1451	1	0.28752
TMED10	4	0.011882	0.039305	0.948183	790	3	-4.0277	0.51769	0.64518	0.999601	12194	1	-4.0277
ITPKB	4	0.011886	0.039317	0.948183	791	4	-3.7738	0.98811	0.98811	0.999601	19120	0	-3.7738
PDLIM1	4	0.011888	0.03932	0.948183	792	4	-4.3578	0.98811	0.98811	0.999601	19119	0	-4.3578
MAK16	3	0.011912	0.03163	0.942597	793	3	-1.563	0.98809	0.98825	0.999601	19118	0	-1.563
OR1A2	4	0.01192	0.039431	0.949688	794	2	-0.75996	0.22699	0.37887	0.999601	7273	1	-0.75996
SETDB1	4	0.011939	0.039484	0.949711	795	4	-1.3309	0.98806	0.98806	0.999601	19115	0	-1.3309
TAS2R39	4	0.011962	0.039554	0.949711	796	4	-0.76723	0.98804	0.98804	0.999601	19114	0	-0.76723
PARVB	4	0.011973	0.039586	0.949711	797	4	-5.9566	0.98707	0.98702	0.999601	19091	0	-5.9566
TRIM3	4	0.011988	0.039635	0.949711	798	3	-4.3264	0.27953	0.43031	0.999601	8238	1	-4.3264
CLGN	3	0.012	0.031838	0.946324	799	2	-7.3303	0.805	0.80493	0.999601	15535	0	-7.3303
EID3	4	0.012008	0.039694	0.949711	800	3	-4.8082	0.39066	0.53931	0.999601	10210	1	-4.8082
TCEANC2	4	0.012017	0.03973	0.949711	801	4	-1.5366	0.98798	0.98799	0.999601	19113	0	-1.5366
TEX38	4	0.012068	0.039883	0.949711	802	3	-4.4373	0.29965	0.44995	0.999601	8593	1	-4.4373
C1orf228	4	0.012071	0.039892	0.949711	803	3	-5.6872	0.89955	0.89955	0.999601	17293	0	-5.6872
ZDHHC8	4	0.012077	0.039907	0.949711	804	1	0.29998	0.33834	0.48796	0.999601	9287	2	0.29998
DUSP10	4	0.01208	0.039923	0.949711	805	4	-1.1051	0.98792	0.98792	0.999601	19111	0	-1.1051
RNASEK	4	0.01212	0.040043	0.950914	806	3	-1.7317	0.87196	0.87186	0.999601	16725	0	-1.7317
CON097	4	0.012129	0.040072	0.950914	807	2	0.11191	0.26076	0.41194	0.999601	7890	2	0.11191
ACTB	4	0.012174	0.040206	0.951657	808	3	-2.8009	0.9192	0.91929	0.999601	17682	0	-2.8009
MUC3A	3	0.012175	0.032284	0.948183	809	3	-2.2097	0.98782	0.98798	0.999601	19110	0	-2.2097
BRD7	4	0.012181	0.040241	0.951657	810	4	-1.6859	0.97801	0.97816	0.999601	18907	0	-1.6859
IL9	4	0.01219	0.04027	0.951657	811	2	-4.3292	0.49965	0.6378	0.999601	12039	1	-4.3292
C5orf22	3	0.012191	0.032335	0.948183	812	3	-2.1656	0.95626	0.95654	0.999601	18481	0	-2.1656
KIAA1161	4	0.012218	0.040347	0.951657	813	3	-2.7868	0.73834	0.75975	0.999601	14530	1	-2.7868
MGAT4A	4	0.01223	0.040387	0.951657	814	3	-2.4481	0.53417	0.6521	0.999601	12318	1	-2.4481
KCNH5	4	0.012233	0.040398	0.951657	815	4	-0.53971	0.97291	0.97305	0.999601	18813	0	-0.53971
SLC25A28	4	0.012285	0.040572	0.952719	816	4	-1.7657	0.98771	0.9877	0.999601	19109	0	-1.7657
KRT16	4	0.012285	0.040573	0.952719	817	3	-0.73715	0.63509	0.6998	0.999601	13282	1	-0.73715
FAM58A	4	0.012294	0.040597	0.952719	818	3	-2.0983	0.34466	0.49413	0.999601	9406	1	-2.0983
ADRB1	4	0.012308	0.04064	0.952719	819	4	-1.8778	0.98769	0.98768	0.999601	19108	0	-1.8778
USP17L7	4	0.012338	0.040739	0.952729	820	2	-0.16215	0.11291	0.23853	0.980377	4623	2	-0.16215
RRNAD1	4	0.012355	0.040786	0.952729	821	3	-4.1712	0.73277	0.75616	0.999601	14463	1	-4.1712
COL4A1	4	0.012378	0.040854	0.952729	822	3	-2.3852	0.83346	0.83394	0.999601	16024	1	-2.3852
TCERG1	4	0.012382	0.040867	0.952729	823	4	-4.1096	0.98762	0.98759	0.999601	19107	0	-4.1096
BRINP3	4	0.012388	0.040886	0.952729	824	4	-5.0242	0.98761	0.98759	0.999601	19106	0	-5.0242
FBL	4	0.012437	0.041043	0.954423	825	4	-1.3529	0.98756	0.98753	0.999601	19104	0	-1.3529
CCDC80	4	0.012442	0.041057	0.954423	826	2	-3.4604	0.4356	0.58351	0.999601	11045	2	-3.4604
LY75	4	0.012523	0.041296	0.954926	827	2	-3.5746	0.61886	0.69157	0.999601	13120	1	-3.5746
KIAA0513	4	0.012546	0.041356	0.954926	828	3	-0.88769	0.95364	0.95363	0.999601	18419	0	-0.88769
SH2D6	4	0.01256	0.041398	0.954926	829	3	-3.6746	0.35805	0.50724	0.999601	9631	1	-3.6746
ANKMY1	4	0.012572	0.041439	0.954926	830	3	-5.7175	0.87521	0.87513	0.999601	16788	0	-5.7175
FZD1	4	0.012585	0.041477	0.954926	831	4	-3.214	0.98742	0.98738	0.999601	19103	0	-3.214
PDIA2	4	0.012585	0.041477	0.954926	832	3	-3.4011	0.22246	0.37443	0.999601	7203	1	-3.4011
ZNF19	4	0.01265	0.041677	0.954926	833	1	0.86002	0.021069	0.065989	0.925701	1348	2	0.86002
MAP2K5	4	0.01266	0.041707	0.954926	834	4	-2.0315	0.98734	0.98729	0.999601	19102	0	-2.0315
ALPP	4	0.012672	0.041745	0.954926	835	4	-3.9867	0.98615	0.98613	0.999601	19064	0	-3.9867
ATP2B3	4	0.012684	0.041784	0.954926	836	4	-1.4895	0.98732	0.98726	0.999601	19101	0	-1.4895
CFAP20	4	0.012693	0.041813	0.954926	837	2	-3.9609	0.9464	0.94641	0.999601	18260	0	-3.9609
KCNA7	4	0.012696	0.041822	0.954926	838	4	-4.2374	0.9873	0.98725	0.999601	19100	0	-4.2374
SLC19A2	4	0.012703	0.041842	0.954926	839	2	-0.69864	0.071625	0.16464	0.980377	3214	1	-0.69864
ADAT3	4	0.012716	0.041881	0.954926	840	3	-3.7129	0.72143	0.74898	0.999601	14303	1	-3.7129
BAIAP2	4	0.012739	0.04194	0.954926	841	4	-1.4188	0.98726	0.98721	0.999601	19098	0	-1.4188
FOXA3	4	0.012747	0.041965	0.954926	842	2	-3.9173	0.52406	0.6479	0.999601	12244	1	-3.9173
SORD	4	0.012788	0.04211	0.954926	843	2	-4.1212	0.96313	0.96315	0.999601	18613	0	-4.1212
ZNF142	4	0.012807	0.042165	0.954926	844	1	0.1474	0.17664	0.32943	0.99055	6372	1	0.1474
SPAST	4	0.012811	0.042174	0.954926	845	3	-4.5757	0.32504	0.47477	0.999601	9059	1	-4.5757
UNC13A	3	0.012819	0.033887	0.948183	846	3	-1.4578	0.98718	0.98732	0.999601	19096	0	-1.4578
CD3D	4	0.012836	0.042243	0.954926	847	3	-4.4412	0.94096	0.94101	0.999601	18143	0	-4.4412
SLC29A4	4	0.012847	0.042274	0.954926	848	4	-0.84693	0.98715	0.98711	0.999601	19095	0	-0.84693
GJC1	4	0.012859	0.04231	0.954926	849	1	0.30305	0.32241	0.47216	0.999601	9012	2	0.30305
ZNF18	4	0.012877	0.042367	0.954926	850	3	-1.718	0.78761	0.79513	0.999601	15246	1	-1.718
RND1	4	0.012886	0.0424	0.954926	851	3	-2.1954	0.7564	0.77212	0.999601	14784	1	-2.1954
NEMF	4	0.012911	0.042476	0.954926	852	1	0.22872	0.284	0.43465	0.999601	8311	2	0.22872
CON029	4	0.012918	0.042499	0.954926	853	4	-4.1561	0.98708	0.98703	0.999601	19093	0	-4.1561
CCDC53	4	0.012926	0.042529	0.954926	854	4	-1.0373	0.98707	0.98702	0.999601	19092	0	-1.0373
SMG8	4	0.012943	0.042579	0.954926	855	3	-2.2502	0.96799	0.96803	0.999601	18705	0	-2.2502
CDC6	3	0.012955	0.034235	0.948183	856	2	-7.2098	0.064428	0.14201	0.966604	2991	1	-7.2098
CCDC17	4	0.012963	0.042636	0.954926	857	1	-0.048426	0.77711	0.78704	0.999601	15087	1	-0.048426
SSH2	4	0.01297	0.042652	0.954926	858	3	-4.29	0.94053	0.94059	0.999601	18135	0	-4.29
SCO2	4	0.013007	0.042783	0.954926	859	3	-1.6655	0.92428	0.92445	0.999601	17788	0	-1.6655
AMICA1	4	0.013015	0.042808	0.954926	860	1	0.5922	0.1282	0.26464	0.980377	5157	2	0.5922
VPS39	4	0.013035	0.04286	0.954926	861	3	-2.3321	0.91469	0.91474	0.999601	17589	0	-2.3321
TMEM39A	4	0.013038	0.042867	0.954926	862	4	-1.1144	0.98696	0.9869	0.999601	19089	0	-1.1144
GBE1	4	0.013048	0.042891	0.954926	863	4	-2.3466	0.98695	0.98689	0.999601	19088	0	-2.3466
MARK1	4	0.013067	0.042946	0.954926	864	1	0.10176	0.8643	0.86414	0.999601	16584	0	0.10176
PSD2	4	0.013085	0.042998	0.954926	865	4	-1.3903	0.98692	0.98685	0.999601	19087	0	-1.3903
ACTC1	4	0.013096	0.043034	0.954926	866	4	-4.9107	0.98464	0.9846	0.999601	19034	0	-4.9107
SPATA9	4	0.013119	0.043104	0.954926	867	4	-0.69084	0.98688	0.98681	0.999601	19084	0	-0.69084
KRTAP10-7	4	0.01312	0.043104	0.954926	868	2	0.22528	0.21644	0.36853	0.999397	7102	2	0.22528
THY1	4	0.013128	0.043125	0.954926	869	3	-5.1734	0.46312	0.61068	0.999601	11555	1	-5.1734
MRPS28	4	0.013164	0.043229	0.954926	870	4	-0.9368	0.98684	0.98676	0.999601	19083	0	-0.9368
NCOR1	4	0.013172	0.043246	0.954926	871	1	-0.082596	0.60972	0.68698	0.999601	13029	1	-0.082596
MEF2C	4	0.013172	0.043249	0.954926	872	4	-1.3046	0.98683	0.98676	0.999601	19081	0	-1.3046
KIAA0141	4	0.013194	0.043319	0.95517	873	2	-1.2738	0.072098	0.16554	0.980377	3231	1	-1.2738
HSPA14	4	0.013208	0.04336	0.95517	874	2	-1.818	0.87354	0.87344	0.999601	16756	0	-1.818
GALNT9	4	0.013224	0.043408	0.95517	875	2	-0.25235	0.70007	0.73587	0.999601	14056	1	-0.25235
ACVRL1	4	0.013248	0.04349	0.955884	876	4	-1.67	0.98675	0.98668	0.999601	19079	0	-1.67
RNF24	4	0.013276	0.043576	0.956686	877	1	0.077723	0.32727	0.477	0.999601	9103	2	0.077723
PSMG3	4	0.01335	0.0438	0.958449	878	3	-4.6318	0.79288	0.79924	0.999601	15338	1	-4.6318
C14orf1	4	0.013354	0.04381	0.958449	879	3	-2.0031	0.45968	0.60729	0.999601	11476	1	-2.0031
RBPMS	4	0.013378	0.043883	0.958449	880	4	-1.189	0.98662	0.98655	0.999601	19078	0	-1.189
EXOC3	4	0.01338	0.043888	0.958449	881	1	-0.31415	0.63954	0.70214	0.999601	13338	1	-0.31415
NFIL3	4	0.013391	0.043922	0.958449	882	4	-0.91825	0.98661	0.98654	0.999601	19077	0	-0.91825
MEF2BNB-MEF2B	3	0.013402	0.035333	0.948183	883	2	-5.5206	0.034781	0.086184	0.949898	1898	1	-5.5206
CD244	4	0.013438	0.044063	0.958449	884	3	-1.9668	0.80609	0.80995	0.999601	15556	1	-1.9668
HS3ST1	4	0.013451	0.044104	0.958449	885	4	-1.4863	0.98655	0.98649	0.999601	19076	0	-1.4863
MS4A10	4	0.013484	0.044203	0.958449	886	2	-0.23851	0.39175	0.54032	0.999601	10233	1	-0.23851
KRTAP23-1	4	0.01349	0.04422	0.958449	887	3	-1.7606	0.94902	0.94902	0.999601	18314	0	-1.7606
PES1	4	0.013536	0.044372	0.958449	888	3	-1.5226	0.95941	0.95942	0.999601	18544	0	-1.5226
SH3BP5L	4	0.013561	0.044449	0.958449	889	4	-3.2034	0.98644	0.98638	0.999601	19074	0	-3.2034
FREM1	4	0.01364	0.044699	0.958449	890	3	-1.9302	0.77237	0.78358	0.999601	15014	1	-1.9302
TSGA10IP	4	0.013641	0.044701	0.958449	891	2	-0.75617	0.77186	0.78319	0.999601	15009	1	-0.75617
C14orf142	4	0.013644	0.04471	0.958449	892	3	-4.115	0.46698	0.61444	0.999601	11626	1	-4.115
KLF13	4	0.013644	0.04471	0.958449	893	2	-3.8843	0.93223	0.93231	0.999601	17962	0	-3.8843
CACFD1	4	0.013662	0.044768	0.958449	894	4	-1.5209	0.98634	0.98629	0.999601	19073	0	-1.5209
CLPTM1	4	0.013687	0.044846	0.958449	895	4	-4.0085	0.98631	0.98626	0.999601	19072	0	-4.0085
GAREM	4	0.013693	0.044866	0.958449	896	2	-0.68812	0.19549	0.34793	0.996753	6706	1	-0.68812
OR10X1	4	0.013696	0.044872	0.958449	897	3	-1.8007	0.83668	0.83694	0.999601	16082	1	-1.8007
RUNX3	4	0.013706	0.044909	0.958449	898	3	-3.9403	0.44477	0.59249	0.999601	11210	1	-3.9403
TIMM10	4	0.013709	0.044923	0.958449	899	3	-4.5329	0.75669	0.77232	0.999601	14788	1	-4.5329
PRKAR2B	4	0.013738	0.045007	0.958449	900	4	-1.9634	0.98626	0.98622	0.999601	19070	0	-1.9634
CALHM2	4	0.013745	0.045027	0.958449	901	2	-0.54495	0.11072	0.23468	0.980377	4549	2	-0.54495
NANOS3	4	0.013795	0.045186	0.958449	902	4	-1.0042	0.9862	0.98617	0.999601	19069	0	-1.0042
SLC17A2	4	0.013812	0.045245	0.958449	903	4	-1.4643	0.98619	0.98616	0.999601	19068	0	-1.4643
PTER	4	0.013818	0.045264	0.958449	904	4	-1.312	0.98618	0.98615	0.999601	19067	0	-1.312
GGA3	4	0.01382	0.045269	0.958449	905	4	-4.5439	0.98618	0.98615	0.999601	19066	0	-4.5439
GNG10	4	0.013821	0.045271	0.958449	906	3	-1.8163	0.87133	0.87122	0.999601	16717	0	-1.8163
PDE1B	4	0.013823	0.045277	0.958449	907	4	-1.3839	0.98618	0.98615	0.999601	19065	0	-1.3839
TMEM200A	4	0.013838	0.045322	0.958449	908	3	-2.2552	0.85664	0.8565	0.999601	16443	0	-2.2552
SYNPO	4	0.013874	0.045436	0.958449	909	4	-1.0062	0.98613	0.9861	0.999601	19063	0	-1.0062
IFT172	4	0.013875	0.045439	0.958449	910	3	-0.70366	0.22959	0.38141	0.999601	7324	1	-0.70366
CALML4	4	0.013875	0.045439	0.958449	911	2	-0.56326	0.2412	0.3927	0.999601	7545	2	-0.56326
TMEM63C	4	0.013902	0.045525	0.958449	912	2	-3.5778	0.878	0.87792	0.999601	16840	0	-3.5778
IFNLR1	4	0.013902	0.045525	0.958449	913	2	-3.8883	0.95099	0.951	0.999601	18358	0	-3.8883
HEATR1	4	0.013917	0.045571	0.958449	914	3	-4.5322	0.96768	0.96771	0.999601	18698	0	-4.5322
SDPR	4	0.013929	0.045615	0.958449	915	4	-0.93242	0.98607	0.98605	0.999601	19062	0	-0.93242
TMTC3	4	0.013947	0.045659	0.958449	916	3	-4.3597	0.24786	0.39929	0.999601	7654	1	-4.3597
STK10	4	0.013953	0.045679	0.958449	917	2	-2.9905	0.845	0.84483	0.999601	16237	1	-2.9905
MYO1A	4	0.01397	0.045736	0.958449	918	3	-2.0063	0.73152	0.75536	0.999601	14444	1	-2.0063
ZNF90	3	0.01402	0.036873	0.948183	919	2	-7.051	0.92662	0.92669	0.999601	17848	0	-7.051
IGFBP1	3	0.014035	0.03691	0.948183	920	2	-3.2153	0.19802	0.31276	0.988289	6740	1	-3.2153
CD160	4	0.014044	0.045965	0.958449	921	3	-4.382	0.71891	0.7474	0.999601	14282	1	-4.382
MZT2B	4	0.014057	0.046013	0.958449	922	2	-0.39182	0.77331	0.78425	0.999601	15027	1	-0.39182
FJX1	4	0.014066	0.046038	0.958449	923	3	-3.8914	0.13856	0.28209	0.983323	5486	1	-3.8914
SLC1A5	4	0.014109	0.046175	0.958449	924	2	-0.33363	0.88506	0.88498	0.999601	16986	0	-0.33363
KAT7	4	0.014148	0.046301	0.958449	925	4	-1.5507	0.98585	0.9858	0.999601	19061	0	-1.5507
JPH3	4	0.014161	0.046338	0.958449	926	2	-0.27145	0.36107	0.51025	0.999601	9684	2	-0.27145
TRIM8	4	0.014185	0.04641	0.958449	927	4	-0.99762	0.98582	0.98576	0.999601	19060	0	-0.99762
CASP2	4	0.014211	0.046487	0.958449	928	3	-4.9696	0.88643	0.88635	0.999601	17019	0	-4.9696
BRF1	4	0.014213	0.046493	0.958449	929	2	-1.0886	0.85943	0.8592	0.999601	16497	0	-1.0886
SLC13A2	4	0.014218	0.046506	0.958449	930	4	-4.0776	0.98441	0.98437	0.999601	19025	0	-4.0776
ZNF34	4	0.014225	0.046531	0.958449	931	3	-4.4404	0.96263	0.96264	0.999601	18603	0	-4.4404
MARS	4	0.014234	0.046562	0.958449	932	4	-1.3874	0.98577	0.98572	0.999601	19059	0	-1.3874
TRIOBP	4	0.014262	0.046656	0.958449	933	3	-2.5788	0.58789	0.67639	0.999601	12808	1	-2.5788
CDH11	4	0.014266	0.046668	0.958449	934	3	-0.96942	0.55256	0.66012	0.999601	12486	1	-0.96942
ABL2	4	0.014275	0.046692	0.958449	935	3	-2.1389	0.52436	0.64803	0.999601	12246	1	-2.1389
LRP5	4	0.014295	0.046756	0.958449	936	2	-3.1386	0.26668	0.41771	0.999601	8011	2	-3.1386
VPS37B	4	0.014311	0.046801	0.958449	937	4	-0.88186	0.98569	0.98564	0.999601	19058	0	-0.88186
FAM24A	4	0.014318	0.046819	0.958449	938	1	-0.22135	0.8977	0.89764	0.999601	17250	0	-0.22135
OR2T33	4	0.01433	0.046865	0.958449	939	4	-3.1995	0.98567	0.98563	0.999601	19057	0	-3.1995
SRRM3	4	0.014331	0.046868	0.958449	940	3	-4.0104	0.38523	0.53396	0.999601	10105	1	-4.0104
SLC2A9	4	0.01437	0.046989	0.958449	941	2	-3.1461	0.28511	0.43575	0.999601	8334	1	-3.1461
SPINK13	4	0.014393	0.047062	0.958449	942	4	-4.2821	0.98561	0.98557	0.999601	19056	0	-4.2821
ESRRG	4	0.014418	0.047141	0.958449	943	2	-3.5565	0.15021	0.30135	0.983323	5859	1	-3.5565
KCNMB4	4	0.014422	0.047155	0.958449	944	3	-1.0869	0.14728	0.29654	0.983323	5764	1	-1.0869
RELL2	4	0.014437	0.047197	0.958449	945	4	-1.8487	0.98556	0.98553	0.999601	19055	0	-1.8487
PDZD4	4	0.014451	0.047244	0.958449	946	3	-3.2139	0.94389	0.94397	0.999601	18205	0	-3.2139
T	4	0.014455	0.047255	0.958449	947	3	-4.7008	0.51684	0.64482	0.999601	12185	1	-4.7008
IPMK	3	0.014463	0.037988	0.948183	948	3	-2.0376	0.98554	0.98567	0.999601	19053	0	-2.0376
RPL36	3	0.014466	0.037993	0.948183	949	3	-1.2662	0.98553	0.98567	0.999601	19052	0	-1.2662
USPL1	4	0.014468	0.047298	0.958449	950	2	-1.3663	0.43936	0.58722	0.999601	11107	2	-1.3663
DEPDC5	4	0.014472	0.047314	0.958449	951	4	-1.4032	0.98553	0.98549	0.999601	19051	0	-1.4032
PLIN1	4	0.014474	0.047317	0.958449	952	2	-1.3173	0.17841	0.3312	0.99055	6409	1	-1.3173
ATP6AP1	4	0.014482	0.047344	0.958449	953	3	-2.1495	0.96832	0.96837	0.999601	18712	0	-2.1495
TLE6	4	0.014499	0.047395	0.958449	954	3	-2.0159	0.93446	0.93454	0.999601	18010	0	-2.0159
CAPN2	4	0.014513	0.047435	0.958449	955	3	-2.4859	0.31922	0.46914	0.999601	8944	1	-2.4859
CHADL	4	0.014522	0.047465	0.958449	956	2	-3.4562	0.3755	0.52447	0.999601	9927	2	-3.4562
NODAL	4	0.014547	0.047545	0.958449	957	3	-1.9772	0.66099	0.71358	0.999601	13583	1	-1.9772
CCDC36	4	0.014578	0.047629	0.958449	958	3	-0.69388	0.26455	0.41569	0.999601	7957	1	-0.69388
MAFK	4	0.014628	0.047774	0.958449	959	3	-4.4722	0.66723	0.71699	0.999601	13660	1	-4.4722
PSG2	4	0.01463	0.047779	0.958449	960	2	0.071835	0.070789	0.16305	0.980377	3189	2	0.071835
DUSP5	4	0.014643	0.047822	0.958449	961	3	-3.1713	0.41052	0.55887	0.999601	10586	1	-3.1713
SPRY2	4	0.014656	0.047858	0.958449	962	3	-3.7632	0.46635	0.61384	0.999601	11615	1	-3.7632
FAM84A	4	0.01466	0.047877	0.958449	963	3	-4.3656	0.45191	0.59954	0.999601	11338	1	-4.3656
SAP130	4	0.01468	0.047945	0.958449	964	3	-1.8904	0.87512	0.87504	0.999601	16784	0	-1.8904
LTA4H	4	0.014701	0.047999	0.958449	965	3	-3.4431	0.90124	0.90126	0.999601	17330	0	-3.4431
GMPR2	4	0.014758	0.048169	0.958449	966	4	-1.8375	0.98524	0.98522	0.999601	19048	0	-1.8375
IL6R	4	0.014773	0.048221	0.958449	967	4	-0.96206	0.98523	0.98521	0.999601	19047	0	-0.96206
ZNF597	4	0.014786	0.048257	0.958449	968	2	-3.8147	0.53609	0.65295	0.999601	12336	1	-3.8147
NQO1	4	0.01479	0.048269	0.958449	969	3	-3.8937	0.27594	0.42671	0.999601	8174	1	-3.8937
SLC30A7	4	0.014796	0.048292	0.958449	970	4	-1.571	0.9852	0.98519	0.999601	19046	0	-1.571
WNT7B	4	0.014821	0.048381	0.958449	971	3	-4.908	0.33985	0.48948	0.999601	9321	1	-4.908
PBRM1	4	0.014838	0.04843	0.958449	972	2	-0.34905	0.19029	0.34289	0.995389	6613	1	-0.34905
ASIC2	4	0.01484	0.048435	0.958449	973	4	-1.3205	0.98516	0.98514	0.999601	19045	0	-1.3205
SF3A2	4	0.014846	0.048461	0.958449	974	2	-3.7396	0.3195	0.46939	0.999601	8949	1	-3.7396
TP53	4	0.014879	0.048572	0.958449	975	3	-4.3018	0.96421	0.96424	0.999601	18630	0	-4.3018
SLX1A	4	0.014891	0.048614	0.958449	976	3	-2.5726	0.92065	0.92079	0.999601	17713	0	-2.5726
LOXL1	4	0.014903	0.048658	0.958449	977	4	-1.7779	0.9851	0.98507	0.999601	19044	0	-1.7779
MPPED2	4	0.014916	0.048695	0.958449	978	2	-0.48858	0.20457	0.35682	0.998135	6870	1	-0.48858
PNKP	4	0.014939	0.048763	0.958449	979	3	-1.9784	0.94663	0.94665	0.999601	18266	0	-1.9784
EFNA1	4	0.014941	0.048769	0.958449	980	4	-1.0258	0.98506	0.98502	0.999601	19043	0	-1.0258
PRCC	4	0.01496	0.048827	0.958449	981	2	-4.0633	0.49598	0.63628	0.999601	12008	1	-4.0633
GEMIN2	4	0.014994	0.048946	0.958449	982	3	-1.5992	0.64661	0.7059	0.999601	13423	1	-1.5992
REPS2	4	0.015023	0.049028	0.958449	983	4	-0.81737	0.98498	0.98494	0.999601	19042	0	-0.81737
UHRF1BP1L	4	0.015036	0.049076	0.958449	984	4	-1.3086	0.98496	0.98493	0.999601	19041	0	-1.3086
SAFB	4	0.015044	0.0491	0.958449	985	3	-1.9185	0.94934	0.94937	0.999601	18320	0	-1.9185
HSH2D	4	0.015046	0.049107	0.958449	986	2	-0.9343	0.6285	0.69644	0.999601	13215	1	-0.9343
EEF1E1	4	0.015098	0.049264	0.958449	987	2	-0.21979	0.45707	0.6047	0.999601	11428	2	-0.21979
RECQL	4	0.015111	0.0493	0.958449	988	4	-1.4613	0.98489	0.98486	0.999601	19039	0	-1.4613
NBEAL1	4	0.015114	0.04931	0.958449	989	3	-3.7219	0.44015	0.58803	0.999601	11122	1	-3.7219
LRP3	4	0.01515	0.049419	0.958449	990	3	-0.64133	0.24398	0.39543	0.999601	7593	1	-0.64133
ANKRD33B	4	0.015202	0.049555	0.958449	991	3	-1.2989	0.81957	0.82145	0.999601	15785	1	-1.2989
TBC1D21	4	0.015207	0.049569	0.958449	992	3	-3.9252	0.30355	0.45373	0.999601	8665	1	-3.9252
VSIG8	4	0.015233	0.04964	0.958449	993	3	-2.4946	0.50019	0.63801	0.999601	12045	1	-2.4946
OR2A5	4	0.015254	0.049699	0.958449	994	2	-2.7985	0.74377	0.76344	0.999601	14616	1	-2.7985
HHIPL2	4	0.015273	0.049758	0.958449	995	2	-3.8216	0.81483	0.81734	0.999601	15717	1	-3.8216
PPOX	4	0.015291	0.049813	0.958449	996	4	-1.4297	0.98471	0.98468	0.999601	19038	0	-1.4297
TRPM2	4	0.015306	0.049867	0.958449	997	1	0.18966	0.45928	0.60693	0.999601	11469	2	0.18966
DNAJC16	4	0.015317	0.049904	0.958449	998	3	-1.4934	0.70165	0.73679	0.999601	14072	1	-1.4934
UGT2B4	4	0.015339	0.049964	0.958449	999	4	-1.3515	0.98466	0.98463	0.999601	19036	0	-1.3515
OR6C1	4	0.015341	0.049967	0.958449	1000	4	-0.99493	0.98466	0.98462	0.999601	19035	0	-0.99493
PHF21B	4	0.015359	0.050027	0.958449	1001	1	0.49235	0.26949	0.42038	0.999601	8067	2	0.49235
FBLN2	4	0.015376	0.050072	0.958449	1002	4	-1.2304	0.98462	0.98459	0.999601	19033	0	-1.2304
JMJD7	4	0.015411	0.050176	0.958449	1003	3	-1.3419	0.95059	0.95062	0.999601	18349	0	-1.3419
RANGAP1	4	0.01544	0.050275	0.958449	1004	4	-1.1976	0.98456	0.98453	0.999601	19032	0	-1.1976
GCFC2	4	0.015441	0.050277	0.958449	1005	3	-1.436	0.65793	0.71194	0.999601	13556	1	-1.436
ZNF280D	4	0.015444	0.05029	0.958449	1006	2	-3.6375	0.82153	0.82318	0.999601	15820	1	-3.6375
ZNF396	4	0.015463	0.050341	0.958449	1007	2	-0.77476	0.862	0.86182	0.999601	16538	0	-0.77476
CYFIP1	4	0.015477	0.050384	0.958449	1008	3	-1.4681	0.68388	0.72645	0.999601	13873	1	-1.4681
MTM1	4	0.015482	0.050403	0.958449	1009	4	-1.6915	0.98452	0.98449	0.999601	19030	0	-1.6915
METTL13	4	0.015495	0.050452	0.958449	1010	4	-0.69981	0.9845	0.98448	0.999601	19029	0	-0.69981
MYF5	4	0.015505	0.050477	0.958449	1011	4	-1.0277	0.9845	0.98446	0.999601	19028	0	-1.0277
ERH	4	0.015515	0.050504	0.958449	1012	3	-0.58182	0.65609	0.71095	0.999601	13531	1	-0.58182
PTCHD1	4	0.015521	0.050522	0.958449	1013	4	-4.2542	0.98448	0.98445	0.999601	19027	0	-4.2542
KRT12	4	0.015541	0.050591	0.958449	1014	2	-3.0512	0.11886	0.24876	0.980377	4827	2	-3.0512
NDUFA12	4	0.015553	0.050631	0.958449	1015	4	-3.8566	0.98445	0.98441	0.999601	19026	0	-3.8566
MTHFS	4	0.015567	0.050671	0.958449	1016	1	-0.15053	0.32147	0.47126	0.999601	8994	1	-0.15053
CHL1	4	0.015575	0.050693	0.958449	1017	2	-3.5664	0.5898	0.67729	0.999601	12829	1	-3.5664
AMPD1	4	0.015614	0.050828	0.958449	1018	4	-0.77391	0.98439	0.98435	0.999601	19024	0	-0.77391
AMIGO1	4	0.015619	0.050842	0.958449	1019	1	0.38585	0.45183	0.59946	0.999601	11336	2	0.38585
PSME1	4	0.015671	0.051	0.958449	1020	2	0.028444	0.44293	0.59073	0.999601	11181	2	0.028444
MSLN	4	0.015699	0.05109	0.958449	1021	3	-3.9431	0.83075	0.83152	0.999601	15975	1	-3.9431
ASPG	4	0.015705	0.05111	0.958449	1022	3	-4.1044	0.11512	0.2423	0.980377	4701	1	-4.1044
PRPF19	4	0.015712	0.051126	0.958449	1023	4	-1.0896	0.98429	0.98425	0.999601	19022	0	-1.0896
CES4A	4	0.015723	0.051161	0.958449	1024	2	-0.52991	0.8451	0.84492	0.999601	16239	1	-0.52991
CLTB	4	0.01574	0.051215	0.958449	1025	4	-0.72817	0.98426	0.98423	0.999601	19021	0	-0.72817
HSFY2	4	0.015744	0.051227	0.958449	1026	2	-3.2902	0.13879	0.28249	0.983323	5495	2	-3.2902
PITRM1	4	0.015744	0.051229	0.958449	1027	3	-4.5643	0.8478	0.84759	0.999601	16289	1	-4.5643
STAT1	4	0.015775	0.051335	0.958587	1028	3	-1.2182	0.50402	0.63953	0.999601	12071	1	-1.2182
BCAN	4	0.015791	0.051385	0.958598	1029	3	-4.2422	0.95246	0.95249	0.999601	18394	0	-4.2422
ACOT1	4	0.015827	0.051482	0.958793	1030	2	-0.32971	0.3332	0.48284	0.999601	9211	2	-0.32971
SBSPON	4	0.015838	0.051521	0.958793	1031	2	-3.4738	0.74286	0.76281	0.999601	14601	1	-3.4738
NSFL1C	4	0.015879	0.051663	0.958793	1032	3	-1.8275	0.96935	0.96939	0.999601	18731	0	-1.8275
TCTN3	4	0.01589	0.051696	0.958793	1033	4	-1.236	0.98411	0.98408	0.999601	19019	0	-1.236
NRN1	4	0.015895	0.05171	0.958793	1034	4	-0.88428	0.98411	0.98407	0.999601	19018	0	-0.88428
RIPPLY1	4	0.015906	0.051747	0.958793	1035	3	-1.8445	0.099943	0.21578	0.980377	4202	1	-1.8445
MTCH1	4	0.015931	0.051816	0.958793	1036	2	-0.75068	0.66439	0.71542	0.999601	13629	1	-0.75068
IGF2	4	0.015932	0.051822	0.958793	1037	4	-1.0801	0.98407	0.98403	0.999601	19017	0	-1.0801
CCNJL	4	0.015939	0.051841	0.958793	1038	4	-0.96484	0.98406	0.98402	0.999601	19016	0	-0.96484
ACTR5	4	0.015983	0.051984	0.960339	1039	2	-0.96635	0.033544	0.091356	0.949898	1851	1	-0.96635
PIK3R1	4	0.016029	0.052121	0.960339	1040	3	-2.0585	0.68399	0.72651	0.999601	13874	1	-2.0585
KLK9	4	0.016087	0.0523	0.960339	1041	1	-0.23418	0.70275	0.73746	0.999601	14081	1	-0.23418
SLC30A10	4	0.016137	0.052434	0.960339	1042	3	-4.4069	0.74866	0.76673	0.999601	14678	1	-4.4069
TCHH	4	0.016179	0.052548	0.960339	1043	3	-4.2377	0.66538	0.71598	0.999601	13640	1	-4.2377
LYSMD2	4	0.016179	0.052548	0.960339	1044	3	-4.5573	0.96626	0.9663	0.999601	18672	0	-4.5573
GOLGA8J	4	0.016186	0.052569	0.960339	1045	4	-4.1834	0.97305	0.97318	0.999601	18816	0	-4.1834
SLC9C1	4	0.016191	0.052579	0.960339	1046	3	-1.0721	0.12778	0.26389	0.980377	5140	1	-1.0721
CON082	4	0.016217	0.052663	0.960339	1047	4	-0.90573	0.98378	0.98375	0.999601	19015	0	-0.90573
ZNF555	4	0.016234	0.052704	0.960339	1048	3	-1.6426	0.84918	0.84897	0.999601	16317	0	-1.6426
TTLL2	4	0.016243	0.052733	0.960339	1049	2	0.27014	0.23772	0.38938	0.999601	7473	2	0.27014
HSD3B7	4	0.016251	0.052764	0.960339	1050	3	-1.4458	0.49194	0.63464	0.999601	11974	1	-1.4458
SH3KBP1	4	0.016251	0.052764	0.960339	1051	2	-3.8302	0.71536	0.74512	0.999601	14245	1	-3.8302
KIF2B	4	0.016256	0.052785	0.960339	1052	3	-3.3376	0.79166	0.79828	0.999601	15314	1	-3.3376
OR8B4	4	0.016285	0.052876	0.960339	1053	3	-1.7985	0.83376	0.83421	0.999601	16026	1	-1.7985
HSD17B8	4	0.016295	0.052911	0.960339	1054	2	-0.45403	0.90168	0.90171	0.999601	17338	0	-0.45403
CHST15	4	0.016342	0.053037	0.960339	1055	4	-1.2428	0.98366	0.98362	0.999601	19014	0	-1.2428
TMEM187	4	0.016354	0.053077	0.960339	1056	4	-1.8208	0.98365	0.98361	0.999601	19013	0	-1.8208
EDDM3A	4	0.01639	0.053183	0.960339	1057	4	-1.6487	0.98361	0.98356	0.999601	19012	0	-1.6487
CRYL1	4	0.016417	0.053263	0.960339	1058	4	-1.2968	0.98358	0.98354	0.999601	19011	0	-1.2968
NEDD4L	4	0.016451	0.053362	0.960339	1059	2	-0.87315	0.92255	0.92272	0.999601	17760	0	-0.87315
DMAP1	4	0.016511	0.053541	0.960339	1060	4	-1.6573	0.98349	0.98345	0.999601	19009	0	-1.6573
ADSS	4	0.016545	0.053659	0.960339	1061	4	-1.1138	0.98345	0.98341	0.999601	19008	0	-1.1138
NUCB1	4	0.016555	0.053682	0.960339	1062	2	-0.91959	0.72925	0.7539	0.999601	14420	1	-0.91959
CEL	4	0.016625	0.053896	0.960339	1063	4	-0.92492	0.98337	0.98334	0.999601	19007	0	-0.92492
CFAP57	4	0.016657	0.053992	0.960339	1064	4	-3.2875	0.98334	0.98331	0.999601	19006	0	-3.2875
CD84	4	0.016659	0.053993	0.960339	1065	3	-1.1331	0.9688	0.96885	0.999601	18720	0	-1.1331
NBPF8	4	0.016689	0.054073	0.960339	1066	3	-3.4147	0.86151	0.8613	0.999601	16530	0	-3.4147
GP1BA	4	0.016708	0.05413	0.960339	1067	3	-3.7862	0.88854	0.8885	0.999601	17054	0	-3.7862
ANTXRL	4	0.01671	0.054139	0.960339	1068	2	-0.65475	0.21572	0.36781	0.999397	7085	2	-0.65475
RERE	4	0.016717	0.054155	0.960339	1069	4	-5.1723	0.97695	0.97713	0.999601	18886	0	-5.1723
OMA1	4	0.016729	0.054186	0.960339	1070	3	-1.7214	0.73189	0.75561	0.999601	14447	1	-1.7214
SLCO1B7	4	0.016736	0.054208	0.960339	1071	3	-2.1626	0.28593	0.43653	0.999601	8347	1	-2.1626
PRSS46	4	0.016738	0.054215	0.960339	1072	4	-1.4185	0.98326	0.98324	0.999601	19005	0	-1.4185
TAF15	4	0.016762	0.054286	0.960339	1073	3	-1.6718	0.90387	0.90389	0.999601	17386	0	-1.6718
GDPD5	4	0.016774	0.054321	0.960339	1074	3	-3.8084	0.46684	0.61431	0.999601	11624	1	-3.8084
LEP	4	0.016814	0.054434	0.960339	1075	1	0.6987	0.092968	0.20363	0.980377	3950	2	0.6987
CXCR2	4	0.016846	0.054529	0.960339	1076	4	-1.0842	0.98315	0.98313	0.999601	19004	0	-1.0842
SLC1A3	4	0.016856	0.054548	0.960339	1077	3	-3.6316	0.9148	0.91486	0.999601	17593	0	-3.6316
CLCN5	4	0.016858	0.054559	0.960339	1078	4	-1.1254	0.98314	0.98311	0.999601	19003	0	-1.1254
LCN6	4	0.016863	0.054574	0.960339	1079	4	-1.2902	0.98314	0.98311	0.999601	19002	0	-1.2902
MBD3L1	4	0.01687	0.054594	0.960339	1080	4	-2.1567	0.98313	0.9831	0.999601	19001	0	-2.1567
DPYSL5	4	0.01689	0.054644	0.960339	1081	3	-5.3238	0.21652	0.36862	0.999397	7103	1	-5.3238
ANO2	4	0.016903	0.054686	0.960339	1082	4	-1.2675	0.9831	0.98307	0.999601	19000	0	-1.2675
GTSE1	4	0.016918	0.054736	0.960339	1083	2	-1.1906	0.27656	0.42734	0.999601	8187	2	-1.1906
KRT26	4	0.016929	0.054766	0.960339	1084	2	-3.2145	0.33765	0.4873	0.999601	9270	2	-3.2145
SOAT2	4	0.016942	0.05481	0.960339	1085	4	-1.1475	0.98306	0.98304	0.999601	18999	0	-1.1475
CXorf21	4	0.016987	0.054942	0.960339	1086	3	-3.6056	0.030925	0.086089	0.949898	1732	1	-3.6056
CALCB	4	0.017022	0.055056	0.960339	1087	3	-1.5478	0.88222	0.88214	0.999601	16924	0	-1.5478
IKZF5	4	0.017068	0.055195	0.960339	1088	4	-1.2542	0.98293	0.98292	0.999601	18998	0	-1.2542
ACTBL2	4	0.017074	0.055206	0.960339	1089	2	-1.2453	0.96174	0.96174	0.999601	18589	0	-1.2453
GZMM	4	0.017078	0.055218	0.960339	1090	3	-2.222	0.34047	0.49007	0.999601	9333	1	-2.222
FBF1	4	0.017081	0.055228	0.960339	1091	4	-1.0056	0.98292	0.98291	0.999601	18997	0	-1.0056
PLEKHA6	4	0.017097	0.055272	0.960339	1092	3	-3.5869	0.47737	0.62488	0.999601	11799	1	-3.5869
RMDN2	4	0.017112	0.055329	0.960339	1093	3	-1.7306	0.72693	0.75247	0.999601	14387	1	-1.7306
AMT	3	0.017114	0.044536	0.958449	1094	3	-5.981	0.9576	0.95784	0.999601	18502	0	-5.981
ATP6V1G1	4	0.017133	0.05539	0.960339	1095	4	-1.1225	0.98287	0.98286	0.999601	18996	0	-1.1225
ELK3	4	0.017134	0.055394	0.960339	1096	3	-1.7262	0.95757	0.95758	0.999601	18500	0	-1.7262
TCHP	4	0.017152	0.05544	0.960339	1097	3	-1.6822	0.89589	0.89585	0.999601	17206	0	-1.6822
TMEM30B	4	0.017152	0.05544	0.960339	1098	1	0.49805	0.32672	0.47643	0.999601	9089	2	0.49805
SUPT6H	4	0.017159	0.055465	0.960339	1099	2	-3.7283	0.72741	0.75276	0.999601	14396	1	-3.7283
KIF14	4	0.017173	0.055507	0.960339	1100	4	-0.82779	0.98283	0.98282	0.999601	18995	0	-0.82779
ATIC	4	0.017176	0.055512	0.960339	1101	3	-3.4191	0.8421	0.84203	0.999601	16180	1	-3.4191
WDR55	4	0.017186	0.055546	0.960339	1102	3	-3.9948	0.87293	0.87285	0.999601	16743	0	-3.9948
LUZP4	4	0.017202	0.055596	0.960339	1103	2	-1.2596	0.25388	0.40514	0.999601	7756	1	-1.2596
SCAP	4	0.017218	0.055642	0.960339	1104	2	-3.5464	0.44204	0.58987	0.999601	11168	2	-3.5464
COL5A1	4	0.017222	0.055652	0.960339	1105	3	-2.1198	0.93216	0.93226	0.999601	17959	0	-2.1198
OGDHL	4	0.017223	0.055654	0.960339	1106	4	-0.84972	0.98278	0.98277	0.999601	18994	0	-0.84972
FPGT	4	0.01723	0.055677	0.960339	1107	1	-0.28978	0.90785	0.90786	0.999601	17479	0	-0.28978
ERAP1	4	0.017251	0.055747	0.960339	1108	4	-1.2339	0.98275	0.98274	0.999601	18993	0	-1.2339
RALGPS1	4	0.017266	0.055794	0.960339	1109	4	-0.94468	0.98273	0.98273	0.999601	18992	0	-0.94468
TBC1D3B	4	0.017271	0.05581	0.960339	1110	3	-4.1282	0.96452	0.96456	0.999601	18638	0	-4.1282
BIRC6	4	0.017279	0.055831	0.960339	1111	3	-2.2486	0.20462	0.35686	0.998135	6873	1	-2.2486
ZNF845	4	0.017282	0.055843	0.960339	1112	3	-1.0383	0.88089	0.88082	0.999601	16894	0	-1.0383
CFHR5	4	0.017305	0.05592	0.960813	1113	3	-1.9618	0.054332	0.13211	0.966604	2623	1	-1.9618
RUNX1	4	0.017334	0.056013	0.961559	1114	2	0.30732	0.081393	0.18265	0.980377	3561	2	0.30732
RPF1	4	0.017384	0.056141	0.96201	1115	4	-1.0628	0.98262	0.98261	0.999601	18991	0	-1.0628
NRBP1	4	0.017386	0.056146	0.96201	1116	3	-4.7634	0.48746	0.63282	0.999601	11938	1	-4.7634
FIGN	4	0.017406	0.056206	0.96201	1117	2	-4.0366	0.42181	0.56995	0.999601	10791	1	-4.0366
FAM3D	4	0.017416	0.056238	0.96201	1118	3	-4.4236	0.30089	0.45117	0.999601	8614	1	-4.4236
KIAA0391	4	0.017435	0.056293	0.962043	1119	3	-2.3829	0.26359	0.41475	0.999601	7935	1	-2.3829
GALNT2	4	0.017465	0.056375	0.962043	1120	2	-3.1992	0.1032	0.22143	0.980377	4308	2	-3.1992
EXOSC7	4	0.017485	0.056427	0.962043	1121	4	-1.3475	0.98252	0.9825	0.999601	18990	0	-1.3475
CALCOCO1	4	0.01749	0.056444	0.962043	1122	3	-4.1085	0.78569	0.79369	0.999601	15219	1	-4.1085
SEMA4A	4	0.017513	0.056505	0.962043	1123	4	-0.99225	0.98249	0.98247	0.999601	18988	0	-0.99225
KRT10	4	0.017535	0.056575	0.962043	1124	4	-1.2946	0.98246	0.98245	0.999601	18986	0	-1.2946
ODF3L2	4	0.017542	0.056591	0.962043	1125	1	0.76167	0.12517	0.25953	0.980377	5043	3	0.76167
KIAA2012	4	0.017588	0.05673	0.962043	1126	3	-4.6125	0.6248	0.69459	0.999601	13174	1	-4.6125
NPEPPS	4	0.017612	0.056795	0.962043	1127	4	-1.8349	0.98239	0.98237	0.999601	18985	0	-1.8349
JMJD4	4	0.017636	0.056859	0.962043	1128	4	-2.0754	0.98236	0.98235	0.999601	18984	0	-2.0754
SLC44A1	4	0.017639	0.056869	0.962043	1129	3	-4.7744	0.9021	0.90214	0.999601	17348	0	-4.7744
GNAT1	4	0.017643	0.056879	0.962043	1130	2	-2.9275	0.034445	0.093173	0.951184	1881	2	-2.9275
GRIP2	4	0.017646	0.056886	0.962043	1131	2	-1.3978	0.53919	0.65431	0.999601	12363	1	-1.3978
MAP2	4	0.01775	0.05719	0.96479	1132	1	1.0891	0.061503	0.14565	0.968378	2898	3	1.0891
DYSF	4	0.017751	0.057198	0.96479	1133	3	-2.5224	0.80566	0.80957	0.999601	15545	1	-2.5224
MYO18A	4	0.017786	0.057292	0.965545	1134	3	-2.2663	0.83607	0.83637	0.999601	16068	1	-2.2663
EIF3G	4	0.017849	0.057465	0.966157	1135	2	-3.9813	0.91178	0.91177	0.999601	17550	0	-3.9813
FSIP1	4	0.017865	0.057504	0.966157	1136	4	-0.76737	0.98214	0.98211	0.999601	18983	0	-0.76737
MMP21	4	0.01788	0.057551	0.966157	1137	4	-1.699	0.98212	0.9821	0.999601	18981	0	-1.699
SEPTIN9	4	0.017883	0.057556	0.966157	1138	4	-3.4723	0.98212	0.9821	0.999601	18980	0	-3.4723
HAUS3	4	0.01789	0.057578	0.966157	1139	3	-4.3105	0.78202	0.79085	0.999601	15161	1	-4.3105
LYRM7	4	0.017921	0.057671	0.966499	1140	2	-2.7858	0.070485	0.1625	0.980377	3182	2	-2.7858
TIGD6	4	0.017931	0.057698	0.966499	1141	3	-0.5225	0.95865	0.95865	0.999601	18525	0	-0.5225
WBP5	4	0.017999	0.05788	0.967713	1142	4	-1.4354	0.982	0.982	0.999601	18979	0	-1.4354
SAG	4	0.018009	0.057916	0.967713	1143	2	-0.91404	0.18601	0.33865	0.993526	6542	2	-0.91404
CASP6	4	0.018048	0.058023	0.967713	1144	4	-4.7961	0.98195	0.98194	0.999601	18976	0	-4.7961
H3F3C	4	0.018061	0.058074	0.967713	1145	2	-2.7036	0.031439	0.087126	0.949898	1758	2	-2.7036
VPS26B	4	0.018061	0.058075	0.967713	1146	4	-1.7	0.98194	0.98193	0.999601	18975	0	-1.7
ST7L	4	0.018069	0.058098	0.967713	1147	2	-3.2459	0.66227	0.71427	0.999601	13597	1	-3.2459
WDR5	4	0.018078	0.058121	0.967713	1148	3	-1.4208	0.78231	0.79106	0.999601	15166	1	-1.4208
EDNRB	4	0.018113	0.058218	0.968109	1149	3	-1.3414	0.80343	0.80776	0.999601	15509	1	-1.3414
GALNTL6	4	0.018121	0.058245	0.968109	1150	4	-0.93573	0.98188	0.98187	0.999601	18974	0	-0.93573
BTBD16	4	0.018168	0.058388	0.969656	1151	3	-4.5526	0.70724	0.74014	0.999601	14143	1	-4.5526
MCM3	3	0.018212	0.047237	0.958449	1152	2	-7.0042	0.21769	0.33686	0.992383	7126	1	-7.0042
CAMKK2	4	0.018231	0.058559	0.970032	1153	3	-2.1057	0.73065	0.75482	0.999601	14435	1	-2.1057
ACOT11	4	0.018274	0.058689	0.970032	1154	3	-4.4363	0.8955	0.89545	0.999601	17199	0	-4.4363
ACTR10	4	0.018278	0.058702	0.970032	1155	3	-3.5661	0.10794	0.22976	0.980377	4450	1	-3.5661
TMPRSS15	4	0.01829	0.058736	0.970032	1156	4	-0.50223	0.98171	0.98169	0.999601	18973	0	-0.50223
DMGDH	4	0.018295	0.058749	0.970032	1157	3	-1.4275	0.88178	0.88169	0.999601	16911	0	-1.4275
CTXN3	4	0.018332	0.058864	0.970032	1158	4	-1.6726	0.98167	0.98165	0.999601	18972	0	-1.6726
PTPRN2	4	0.018333	0.058868	0.970032	1159	3	-2.4127	0.89027	0.89025	0.999601	17096	0	-2.4127
CLEC4A	4	0.018351	0.058918	0.970032	1160	4	-1.3729	0.98165	0.98163	0.999601	18971	0	-1.3729
C11orf94	4	0.018373	0.058993	0.970032	1161	2	-0.21942	0.88496	0.88488	0.999601	16982	0	-0.21942
POLR3A	4	0.018377	0.059011	0.970032	1162	3	-2.2348	0.64308	0.704	0.999601	13381	1	-2.2348
OR51B6	4	0.018413	0.059133	0.970927	1163	3	-1.8297	0.058464	0.1399	0.966604	2785	1	-1.8297
HSPBP1	3	0.018419	0.04773	0.958449	1164	1	0.38992	0.27608	0.40783	0.999601	8178	2	0.38992
WNT3A	4	0.018424	0.05917	0.970927	1165	2	-0.24121	0.35402	0.50336	0.999601	9555	2	-0.24121
FAM187B	4	0.018476	0.059321	0.970927	1166	3	-1.0446	0.82337	0.82484	0.999601	15849	1	-1.0446
ANO3	4	0.018477	0.059322	0.970927	1167	4	-1.148	0.98152	0.9815	0.999601	18970	0	-1.148
LOC81691	4	0.018485	0.059346	0.970927	1168	4	-0.72735	0.98152	0.98149	0.999601	18969	0	-0.72735
SMAD1	4	0.018519	0.059445	0.970927	1169	4	-0.61734	0.98148	0.98146	0.999601	18968	0	-0.61734
ANP32B	4	0.018522	0.059456	0.970927	1170	4	-1.0131	0.98148	0.98145	0.999601	18967	0	-1.0131
ATP8A2	4	0.018528	0.059475	0.970927	1171	2	-0.83328	0.92087	0.92101	0.999601	17715	0	-0.83328
PADI3	4	0.018544	0.059517	0.970927	1172	3	-4.0083	0.86481	0.86466	0.999601	16592	0	-4.0083
OR5B2	4	0.018583	0.059631	0.971151	1173	4	-0.95612	0.98142	0.98139	0.999601	18966	0	-0.95612
SPECC1	4	0.018632	0.059763	0.972003	1174	2	-1.0385	0.40223	0.55075	0.999601	10437	1	-1.0385
SPTBN2	4	0.01865	0.059818	0.972003	1175	2	-3.198	0.32925	0.47899	0.999601	9136	2	-3.198
DEGS2	4	0.018659	0.059842	0.972003	1176	3	-1.594	0.78323	0.79177	0.999601	15178	1	-1.594
NCR2	4	0.018673	0.059884	0.972003	1177	4	-1.3476	0.98133	0.98132	0.999601	18965	0	-1.3476
TAZ	4	0.018713	0.059991	0.972172	1178	4	-1.1673	0.98129	0.98128	0.999601	18964	0	-1.1673
ZNF17	4	0.018736	0.060043	0.972172	1179	2	-0.33385	0.22933	0.38115	0.999601	7319	2	-0.33385
PRSS2	4	0.018737	0.060045	0.972172	1180	4	-1.3333	0.98126	0.98125	0.999601	18963	0	-1.3333
PODNL1	4	0.018811	0.060238	0.972847	1181	3	-2.5524	0.8157	0.81811	0.999601	15728	1	-2.5524
IGFN1	4	0.01884	0.06032	0.972847	1182	2	0.48817	0.057436	0.13796	0.966604	2738	2	0.48817
IDH2	4	0.018882	0.060447	0.972847	1183	2	-4.2042	0.19862	0.35098	0.998135	6754	1	-4.2042
ETNK2	4	0.018891	0.060472	0.972847	1184	3	-1.5115	0.78137	0.79035	0.999601	15149	1	-1.5115
IL33	4	0.0189	0.060498	0.972847	1185	4	-1.4426	0.9811	0.98109	0.999601	18962	0	-1.4426
QRFPR	4	0.018943	0.060625	0.972847	1186	3	-0.74731	0.16281	0.31585	0.988289	6126	1	-0.74731
TRNP1	4	0.018956	0.060665	0.972847	1187	4	-1.4916	0.98104	0.98104	0.999601	18961	0	-1.4916
LGALS16	4	0.018972	0.060704	0.972847	1188	3	-1.4663	0.56506	0.66574	0.999601	12600	1	-1.4663
PFDN4	4	0.018973	0.060705	0.972847	1189	4	-0.94575	0.98103	0.98103	0.999601	18960	0	-0.94575
ODF3	4	0.018995	0.06078	0.972847	1190	2	-0.52818	0.93562	0.93568	0.999601	18031	0	-0.52818
PUM1	3	0.019015	0.049218	0.958449	1191	3	-1.3818	0.98099	0.98109	0.999601	18959	0	-1.3818
IBSP	4	0.019047	0.060934	0.972847	1192	1	0.25591	0.42106	0.5692	0.999601	10772	2	0.25591
AIF1L	4	0.019099	0.061088	0.972847	1193	2	-0.19365	0.2585	0.40972	0.999601	7852	2	-0.19365
MMP3	4	0.019124	0.061157	0.972847	1194	4	-1.0581	0.98088	0.98089	0.999601	18958	0	-1.0581
MEGF6	4	0.019142	0.061208	0.972847	1195	3	-1.535	0.31475	0.46479	0.999601	8869	1	-1.535
AAMP	4	0.019151	0.061231	0.972847	1196	3	-1.3464	0.44277	0.59059	0.999601	11177	1	-1.3464
ZBTB18	4	0.019181	0.061324	0.972847	1197	2	-3.5628	0.16626	0.31929	0.988289	6193	1	-3.5628
ANKRD54	4	0.019187	0.061334	0.972847	1198	3	-1.4682	0.89703	0.89698	0.999601	17235	0	-1.4682
PAX6	4	0.019203	0.061379	0.972847	1199	3	-2.1653	0.6476	0.70642	0.999601	13437	1	-2.1653
SENP2	4	0.019255	0.061544	0.972847	1200	1	0.44162	0.093091	0.20385	0.980377	3955	2	0.44162
ACTL10	4	0.019306	0.061701	0.972847	1201	4	-1.7146	0.98069	0.98071	0.999601	18957	0	-1.7146
SHE	4	0.019307	0.061704	0.972847	1202	1	0.044684	0.37682	0.52575	0.999601	9952	1	0.044684
NKX3-2	4	0.019313	0.061729	0.972847	1203	3	-2.9578	0.60407	0.68422	0.999601	12970	1	-2.9578
PLEKHM1	4	0.019326	0.061772	0.972847	1204	2	-3.9052	0.83007	0.83088	0.999601	15964	1	-3.9052
ALYREF	4	0.019338	0.061809	0.972847	1205	4	-1.5358	0.98066	0.98068	0.999601	18956	0	-1.5358
ADAM32	4	0.019342	0.06182	0.972847	1206	3	-1.6594	0.91845	0.91851	0.999601	17667	0	-1.6594
SGCZ	4	0.019383	0.061934	0.972847	1207	3	-1.6072	0.64191	0.70339	0.999601	13366	1	-1.6072
PPFIBP1	4	0.019396	0.061974	0.972847	1208	2	-3.5773	0.33517	0.48482	0.999601	9240	1	-3.5773
ARL5C	4	0.019396	0.061974	0.972847	1209	2	-1.8667	0.70899	0.74118	0.999601	14164	1	-1.8667
FOPNL	4	0.019417	0.062028	0.972847	1210	3	-4.0212	0.65296	0.70923	0.999601	13496	1	-4.0212
EPB41L3	4	0.019436	0.062086	0.972847	1211	1	0.27189	0.39819	0.5467	0.999601	10358	2	0.27189
ZFP69B	4	0.019436	0.062086	0.972847	1212	2	-0.56695	0.87802	0.87795	0.999601	16841	0	-0.56695
ADAMTS6	4	0.019475	0.062201	0.972847	1213	4	-1.7083	0.98052	0.98055	0.999601	18955	0	-1.7083
SLC50A1	4	0.019489	0.062242	0.972847	1214	4	-1.3193	0.98051	0.98054	0.999601	18954	0	-1.3193
C16orf89	4	0.019493	0.062253	0.972847	1215	3	-1.3348	0.73844	0.75982	0.999601	14531	1	-1.3348
GAS2L3	4	0.019494	0.062255	0.972847	1216	4	-4.3676	0.98051	0.98054	0.999601	18953	0	-4.3676
C1orf194	4	0.019514	0.062303	0.972847	1217	4	-2.3677	0.98049	0.98052	0.999601	18952	0	-2.3677
NEK8	4	0.019543	0.062374	0.972847	1218	3	-1.9373	0.69727	0.7342	0.999601	14028	1	-1.9373
ABCC6	4	0.019566	0.062432	0.972847	1219	2	-0.26969	0.85154	0.85132	0.999601	16363	0	-0.26969
FBXL20	4	0.019574	0.062457	0.972847	1220	2	-3.8293	0.79407	0.80022	0.999601	15357	1	-3.8293
STATH	3	0.019577	0.050551	0.958449	1221	3	-2.2486	0.98042	0.98053	0.999601	18950	0	-2.2486
CON034	4	0.01958	0.062473	0.972847	1222	4	-1.0938	0.98042	0.98046	0.999601	18949	0	-1.0938
NQO2	3	0.019588	0.050581	0.958449	1223	2	-0.4865	0.61168	0.63423	0.999601	13049	1	-0.4865
UPB1	4	0.019591	0.062502	0.972847	1224	4	-1.3307	0.98041	0.98045	0.999601	18948	0	-1.3307
PRKRIR	4	0.019618	0.062579	0.972847	1225	1	3.4029	0.0033286	0.011741	0.777971	288	2	3.4029
DCAF17	4	0.019627	0.062609	0.972847	1226	4	-0.88831	0.98037	0.98041	0.999601	18947	0	-0.88831
SORBS1	4	0.019642	0.062656	0.972847	1227	3	-3.5352	0.73846	0.75983	0.999601	14532	1	-3.5352
MYO18B	3	0.019645	0.0507	0.958449	1228	2	-6.958	0.39221	0.49719	0.999601	10239	1	-6.958
FMNL1	4	0.019662	0.062717	0.972847	1229	4	-1.8424	0.97961	0.97972	0.999601	18934	0	-1.8424
LCE3D	4	0.019671	0.062748	0.972847	1230	4	-1.3896	0.98033	0.98038	0.999601	18946	0	-1.3896
SEPTIN10	4	0.019678	0.062767	0.972847	1231	3	-4.4677	0.39378	0.54234	0.999601	10276	1	-4.4677
ABCD2	4	0.019687	0.062789	0.972847	1232	3	-1.5952	0.96736	0.96738	0.999601	18688	0	-1.5952
MAN1A2	4	0.019695	0.062818	0.972847	1233	1	0.092606	0.092919	0.20353	0.980377	3949	1	0.092606
SMC1B	4	0.019695	0.062818	0.972847	1234	2	-0.47357	0.14202	0.28784	0.983323	5600	2	-0.47357
ARHGEF10L	4	0.019699	0.062831	0.972847	1235	3	-4.0865	0.48509	0.63189	0.999601	11915	1	-4.0865
KCNIP3	3	0.019703	0.050838	0.958449	1236	3	-1.3665	0.9803	0.98038	0.999601	18945	0	-1.3665
AHSA1	4	0.019757	0.063005	0.972847	1237	3	-4.2282	0.50796	0.64114	0.999601	12101	1	-4.2282
HIP1R	4	0.019765	0.063029	0.972847	1238	4	-0.61865	0.98024	0.98029	0.999601	18944	0	-0.61865
AQP10	4	0.019774	0.063059	0.972847	1239	3	-2.0744	0.71382	0.74413	0.999601	14228	1	-2.0744
GRIA1	4	0.019799	0.063134	0.972847	1240	3	-3.9647	0.73291	0.75624	0.999601	14466	1	-3.9647
GNL3	4	0.019824	0.06321	0.972847	1241	3	-1.8101	0.43629	0.58415	0.999601	11052	1	-1.8101
KCNG4	4	0.01984	0.063252	0.972847	1242	4	-1.5741	0.98016	0.98022	0.999601	18943	0	-1.5741
ZNF514	4	0.019843	0.06326	0.972847	1243	4	-3.8236	0.98016	0.98022	0.999601	18942	0	-3.8236
ZBTB49	4	0.019877	0.063373	0.972847	1244	2	-0.74859	0.79598	0.8017	0.999601	15387	1	-0.74859
CCDC67	4	0.019883	0.063395	0.972847	1245	2	-1.1007	0.034852	0.093962	0.951184	1901	2	-1.1007
ZFHX2	3	0.019908	0.051325	0.958587	1246	2	-1.9582	0.92283	0.92289	0.999601	17763	0	-1.9582
CON136	4	0.019957	0.063612	0.972847	1247	3	-4.0385	0.8603	0.86007	0.999601	16510	0	-4.0385
ERVFRD-1	4	0.01996	0.063621	0.972847	1248	4	-1.8102	0.98004	0.9801	0.999601	18941	0	-1.8102
GATA5	4	0.019965	0.063636	0.972847	1249	3	-1.9382	0.95132	0.95135	0.999601	18366	0	-1.9382
CHML	4	0.019981	0.063681	0.972847	1250	1	-0.31994	0.73533	0.75777	0.999601	14498	1	-0.31994
TTC4	4	0.020061	0.063892	0.972847	1251	4	-1.0874	0.97994	0.98	0.999601	18939	0	-1.0874
UCHL5	4	0.020084	0.063962	0.972847	1252	2	-0.68556	0.1714	0.32433	0.990443	6281	2	-0.68556
TXLNG	4	0.020086	0.063967	0.972847	1253	3	-1.7228	0.97052	0.97058	0.999601	18764	0	-1.7228
ZBTB14	4	0.020099	0.064002	0.972847	1254	3	-1.8153	0.64664	0.70592	0.999601	13424	1	-1.8153
ATG4A	4	0.020111	0.064035	0.972847	1255	3	-2.099	0.91785	0.9179	0.999601	17658	0	-2.099
SYMPK	4	0.020134	0.064107	0.972847	1256	2	-2.7735	0.11608	0.24394	0.980377	4733	2	-2.7735
ATAD5	4	0.020136	0.064115	0.972847	1257	3	-3.9625	0.96468	0.9647	0.999601	18643	0	-3.9625
GFOD1	4	0.020168	0.064199	0.972847	1258	3	-1.7435	0.74604	0.76493	0.999601	14642	1	-1.7435
GSDMC	4	0.02017	0.064203	0.972847	1259	3	-4.2311	0.85746	0.85728	0.999601	16458	0	-4.2311
SARS	4	0.020188	0.064255	0.972847	1260	2	-3.0763	0.098508	0.21331	0.980377	4154	2	-3.0763
HSFX2	4	0.020196	0.064273	0.972847	1261	4	-0.59795	0.9798	0.97989	0.999601	18938	0	-0.59795
APLNR	4	0.020245	0.064423	0.972847	1262	3	-4.1745	0.26405	0.41522	0.999601	7946	1	-4.1745
OR9Q2	4	0.020261	0.064463	0.972847	1263	3	-3.9382	0.93919	0.93927	0.999601	18101	0	-3.9382
RBM10	4	0.020292	0.064561	0.972847	1264	2	-1.1393	0.3036	0.45378	0.999601	8666	2	-1.1393
OR5F1	3	0.020308	0.052364	0.960339	1265	3	-1.5088	0.97969	0.97979	0.999601	18937	0	-1.5088
FAM169B	4	0.020337	0.064687	0.972847	1266	3	-4.0346	0.88639	0.88632	0.999601	17018	0	-4.0346
PAN2	4	0.020337	0.064687	0.972847	1267	3	-4.2044	0.75541	0.77145	0.999601	14764	1	-4.2044
NUP160	4	0.020357	0.064752	0.972847	1268	4	-0.61793	0.97964	0.97975	0.999601	18936	0	-0.61793
CLUAP1	4	0.020374	0.064803	0.972847	1269	4	-1.4872	0.97963	0.97973	0.999601	18935	0	-1.4872
ZNF678	4	0.020394	0.064854	0.972847	1270	4	-1.7909	0.97961	0.97972	0.999601	18933	0	-1.7909
OR2L5	4	0.020421	0.064934	0.972847	1271	3	-2.1848	0.50144	0.6385	0.999601	12055	1	-2.1848
DKK4	4	0.020447	0.065012	0.972847	1272	2	-0.6059	0.89871	0.89867	0.999601	17277	0	-0.6059
GSTO2	4	0.020482	0.065113	0.972847	1273	3	-3.8238	0.79639	0.80203	0.999601	15394	1	-3.8238
RCN3	4	0.020499	0.065163	0.972847	1274	1	0.14648	0.33039	0.48011	0.999601	9163	2	0.14648
RPS27L	4	0.020503	0.065173	0.972847	1275	3	-1.7837	0.90008	0.90006	0.999601	17306	0	-1.7837
GIPC2	4	0.020551	0.065307	0.972847	1276	1	-0.028049	0.51068	0.64221	0.999601	12130	1	-0.028049
PSMB1	4	0.020566	0.065353	0.972847	1277	3	-4.7035	0.84304	0.84293	0.999601	16199	1	-4.7035
SBK1	4	0.020602	0.065463	0.972847	1278	4	-0.61553	0.9794	0.9795	0.999601	18931	0	-0.61553
VAMP3	4	0.020603	0.065466	0.972847	1279	3	-0.72518	0.20829	0.36053	0.998202	6948	1	-0.72518
NEUROG1	4	0.020617	0.065514	0.972847	1280	3	-4.4103	0.80584	0.80974	0.999601	15549	1	-4.4103
HIGD1C	4	0.020639	0.065572	0.972847	1281	4	-1.0939	0.97936	0.97947	0.999601	18930	0	-1.0939
RBMXL1	4	0.020654	0.065607	0.972847	1282	1	1.0969	0.032069	0.088338	0.949898	1785	3	1.0969
TRADD	3	0.020679	0.053288	0.960339	1283	2	-0.8081	0.85653	0.85649	0.999601	16438	0	-0.8081
KCNJ10	4	0.020711	0.065772	0.972847	1284	4	-0.99887	0.97929	0.9794	0.999601	18929	0	-0.99887
SULT1E1	4	0.020711	0.065773	0.972847	1285	3	-1.4041	0.65041	0.70791	0.999601	13475	1	-1.4041
DECR1	4	0.020736	0.065833	0.972847	1286	2	-3.4345	0.063409	0.14921	0.969544	2972	1	-3.4345
CDH22	4	0.020736	0.065833	0.972847	1287	3	-3.8182	0.53556	0.6527	0.999601	12330	1	-3.8182
COL6A3	4	0.020737	0.065835	0.972847	1288	3	-2.8876	0.71213	0.74308	0.999601	14213	1	-2.8876
PAPPA2	4	0.020737	0.065835	0.972847	1289	4	-1.7988	0.97926	0.97938	0.999601	18928	0	-1.7988
B4GALT5	4	0.020767	0.065923	0.972847	1290	3	-4.7079	0.16383	0.31685	0.988289	6142	1	-4.7079
SMIM10	4	0.020784	0.065977	0.972847	1291	1	-0.29515	0.34174	0.4913	0.999601	9358	1	-0.29515
GPATCH4	4	0.020784	0.065977	0.972847	1292	3	-3.5861	0.7967	0.80227	0.999601	15399	1	-3.5861
CEP76	4	0.020786	0.065981	0.972847	1293	4	-0.76793	0.97921	0.97932	0.999601	18927	0	-0.76793
DISP2	4	0.020791	0.065998	0.972847	1294	3	-4.8628	0.863	0.86284	0.999601	16556	0	-4.8628
CTRB1	4	0.020822	0.066091	0.972847	1295	3	-1.9643	0.92247	0.92263	0.999601	17755	0	-1.9643
KDM5B	4	0.020835	0.06613	0.972847	1296	4	-1.2016	0.97917	0.97928	0.999601	18926	0	-1.2016
RPL10	4	0.020849	0.066167	0.972847	1297	4	-4.0519	0.97915	0.97927	0.999601	18925	0	-4.0519
CD7	4	0.020862	0.066204	0.972847	1298	2	-1.3503	0.34162	0.49119	0.999601	9355	1	-1.3503
CCDC71	4	0.020865	0.066213	0.972847	1299	3	-2.2539	0.37468	0.52368	0.999601	9911	1	-2.2539
FBXO27	4	0.020903	0.066312	0.972847	1300	3	-2.1359	0.78349	0.792	0.999601	15183	1	-2.1359
SMARCA2	4	0.020913	0.066344	0.972847	1301	2	-0.66252	0.87687	0.8768	0.999601	16822	0	-0.66252
VPS41	4	0.020966	0.066499	0.972847	1302	2	-4.0617	0.3945	0.54306	0.999601	10288	2	-4.0617
ICOSLG	4	0.020966	0.066499	0.972847	1303	3	-4.2594	0.5582	0.66264	0.999601	12535	1	-4.2594
CCL14	4	0.020971	0.066508	0.972847	1304	4	-0.99645	0.97903	0.97914	0.999601	18924	0	-0.99645
FUT11	3	0.020977	0.054042	0.960339	1305	3	-1.1606	0.97902	0.97916	0.999601	18923	0	-1.1606
CCAR1	4	0.020991	0.066575	0.972847	1306	4	-1.2024	0.97901	0.97912	0.999601	18922	0	-1.2024
OR52I1	4	0.021009	0.066621	0.972847	1307	4	-1.1624	0.97899	0.9791	0.999601	18921	0	-1.1624
CYP2C8	4	0.021017	0.066645	0.972847	1308	1	1.0296	0.031786	0.087779	0.949898	1772	2	1.0296
CHPT1	4	0.02104	0.066706	0.972847	1309	4	-3.9932	0.97896	0.97907	0.999601	18920	0	-3.9932
RPAIN	4	0.021043	0.066716	0.972847	1310	4	-2.152	0.97896	0.97907	0.999601	18919	0	-2.152
HS2ST1	4	0.021087	0.066833	0.972847	1311	3	-1.6382	0.79247	0.79892	0.999601	15329	1	-1.6382
CA10	4	0.021088	0.066836	0.972847	1312	3	-1.549	0.7103	0.74195	0.999601	14180	1	-1.549
KCNV2	4	0.02109	0.06684	0.972847	1313	4	-1.558	0.97891	0.97902	0.999601	18918	0	-1.558
ZC3H14	4	0.021101	0.066873	0.972847	1314	3	-2.2096	0.23855	0.39017	0.999601	7491	1	-2.2096
NINL	4	0.021121	0.066936	0.972847	1315	4	-4.1049	0.97869	0.97881	0.999601	18915	0	-4.1049
DDX28	4	0.021162	0.067064	0.972847	1316	3	-1.5851	0.22442	0.37637	0.999601	7234	1	-1.5851
ATF5	4	0.021207	0.067187	0.972847	1317	3	-4.0451	0.95029	0.95033	0.999601	18342	0	-4.0451
ZC3H4	4	0.021213	0.067195	0.972847	1318	4	-1.082	0.97879	0.97891	0.999601	18917	0	-1.082
OR52B4	4	0.021218	0.067208	0.972847	1319	3	-1.8551	0.66211	0.71418	0.999601	13595	1	-1.8551
PCGF5	4	0.021218	0.06721	0.972847	1320	4	-1.4384	0.97878	0.9789	0.999601	18916	0	-1.4384
VPS28	4	0.021224	0.067227	0.972847	1321	3	-1.4509	0.91782	0.91788	0.999601	17655	0	-1.4509
C9orf85	4	0.021261	0.067337	0.972847	1322	3	-2.8787	0.95776	0.95777	0.999601	18511	0	-2.8787
FRMD8	3	0.021301	0.054821	0.960339	1323	2	-0.65828	0.77531	0.77542	0.999601	15055	0	-0.65828
ARMCX2	4	0.021302	0.067447	0.972847	1324	3	-1.2861	0.87324	0.87315	0.999601	16751	0	-1.2861
LUZP6	4	0.021302	0.067447	0.972847	1325	1	-0.05159	0.46579	0.61327	0.999601	11602	2	-0.05159
RSC1A1	4	0.021339	0.067542	0.972847	1326	3	-1.7575	0.40219	0.55072	0.999601	10435	1	-1.7575
GAL3ST1	4	0.021356	0.067589	0.972847	1327	4	-0.88435	0.97864	0.97878	0.999601	18914	0	-0.88435
LRRN2	3	0.021379	0.055002	0.960339	1328	2	-1.4888	0.89392	0.89393	0.999601	17168	0	-1.4888
PPP1R13B	4	0.021426	0.067783	0.972847	1329	3	-3.3698	0.16456	0.31759	0.988289	6154	1	-3.3698
SCX	4	0.021431	0.067798	0.972847	1330	2	-0.86725	0.25662	0.40785	0.999601	7807	1	-0.86725
SSBP2	4	0.021483	0.067947	0.972847	1331	2	0.33566	0.098437	0.21319	0.980377	4149	2	0.33566
IL11	4	0.021492	0.067979	0.972847	1332	3	-3.8872	0.068959	0.15967	0.980377	3130	1	-3.8872
RASEF	4	0.021511	0.068031	0.972847	1333	3	-2.0711	0.83459	0.83502	0.999601	16043	1	-2.0711
FOXF1	4	0.021535	0.068103	0.972847	1334	2	-0.96579	0.24888	0.4003	0.999601	7672	1	-0.96579
KCNA10	4	0.021548	0.068138	0.972847	1335	4	-0.7558	0.97845	0.97858	0.999601	18912	0	-0.7558
GLT8D2	4	0.021562	0.068173	0.972847	1336	3	-2.2237	0.94452	0.94456	0.999601	18226	0	-2.2237
RBBP4	4	0.021575	0.068205	0.972847	1337	3	-3.8963	0.94191	0.94198	0.999601	18162	0	-3.8963
LSM2	4	0.021614	0.068307	0.972847	1338	3	-4.1092	0.8574	0.85723	0.999601	16456	0	-4.1092
WIPF2	4	0.021628	0.068352	0.972847	1339	4	-1.6306	0.97837	0.9785	0.999601	18911	0	-1.6306
TFF1	4	0.021648	0.06841	0.972847	1340	3	-3.877	0.47686	0.62439	0.999601	11791	1	-3.877
APLN	4	0.021654	0.068426	0.972847	1341	3	-1.5466	0.61917	0.69174	0.999601	13123	1	-1.5466
MYO10	4	0.021685	0.068514	0.972847	1342	4	-1.9023	0.97832	0.97845	0.999601	18910	0	-1.9023
GCDH	3	0.021693	0.055762	0.960339	1343	3	-2.134	0.97831	0.97843	0.999601	18909	0	-2.134
FBXO10	4	0.021742	0.068678	0.972847	1344	3	-1.787	0.90999	0.91	0.999601	17513	0	-1.787
WIPF1	4	0.021746	0.068687	0.972847	1345	4	-3.892	0.97814	0.97828	0.999601	18908	0	-3.892
LOC388282	4	0.02182	0.068894	0.972847	1346	3	-4.4485	0.93027	0.93039	0.999601	17922	0	-4.4485
ZNF544	4	0.021927	0.069181	0.972847	1347	3	-1.5866	0.15101	0.30266	0.983323	5886	1	-1.5866
PABPC5	4	0.021949	0.069244	0.972847	1348	3	-1.6814	0.84528	0.84509	0.999601	16244	1	-1.6814
ABCB8	4	0.021967	0.069303	0.972847	1349	3	-3.9853	0.90431	0.90432	0.999601	17392	0	-3.9853
ACTA1	4	0.021967	0.069303	0.972847	1350	3	-4.456	0.079663	0.1795	0.980377	3504	1	-4.456
GRAP	4	0.021984	0.069347	0.972847	1351	3	-3.9505	0.74202	0.76225	0.999601	14586	1	-3.9505
FYB	4	0.022005	0.069406	0.972847	1352	4	-0.61723	0.978	0.97815	0.999601	18906	0	-0.61723
MAN2A2	4	0.02205	0.069539	0.972847	1353	4	-0.81296	0.97795	0.97812	0.999601	18905	0	-0.81296
ZNF705G	4	0.022059	0.069563	0.972847	1354	4	-1.2932	0.97794	0.97811	0.999601	18904	0	-1.2932
HSPA6	4	0.022059	0.069566	0.972847	1355	3	-1.785	0.9493	0.94933	0.999601	18319	0	-1.785
OGFR	4	0.022104	0.069695	0.972847	1356	1	1.7085	0.017689	0.057013	0.925701	1146	3	1.7085
ANKRD20A3	4	0.022108	0.069704	0.972847	1357	3	-3.6911	0.61365	0.68893	0.999601	13072	1	-3.6911
NCOR2	4	0.022135	0.069782	0.972847	1358	3	-1.6685	0.96899	0.96902	0.999601	18724	0	-1.6685
KLK5	4	0.022193	0.069945	0.972847	1359	3	-3.8679	0.18204	0.33473	0.992038	6473	1	-3.8679
HHLA2	4	0.022208	0.069994	0.972847	1360	3	-1.8238	0.74609	0.76497	0.999601	14644	1	-1.8238
PLEKHO2	3	0.022216	0.057002	0.963165	1361	3	-1.149	0.97778	0.9779	0.999601	18902	0	-1.149
CYP19A1	4	0.02226	0.070141	0.972847	1362	1	0.945	0.10279	0.22072	0.980377	4299	3	0.945
RPL35A	4	0.022277	0.070189	0.972847	1363	3	-3.89	0.86115	0.86092	0.999601	16523	0	-3.89
WSB2	4	0.022279	0.070192	0.972847	1364	2	-3.0944	0.19214	0.34467	0.995749	6648	2	-3.0944
PPIAL4E	4	0.022311	0.07028	0.972847	1365	2	-3.1343	0.042007	0.10817	0.964517	2162	2	-3.1343
FXYD5	4	0.022327	0.070332	0.972847	1366	2	-3.4741	0.26689	0.41791	0.999601	8017	1	-3.4741
AVEN	4	0.022337	0.070363	0.972847	1367	4	-1.3422	0.97766	0.97783	0.999601	18901	0	-1.3422
RPLP1	4	0.022367	0.070449	0.972847	1368	3	-1.8245	0.86794	0.86779	0.999601	16650	0	-1.8245
FAM192A	4	0.022376	0.070471	0.972847	1369	2	-1.0282	0.47173	0.61925	0.999601	11708	2	-1.0282
ZMYM6NB	4	0.022415	0.070581	0.972847	1370	3	-1.7561	0.91586	0.91594	0.999601	17615	0	-1.7561
ZNF692	4	0.022429	0.070619	0.972847	1371	4	-1.6493	0.97757	0.97775	0.999601	18900	0	-1.6493
STARD10	4	0.022429	0.070621	0.972847	1372	3	-1.5316	0.9527	0.95273	0.999601	18398	0	-1.5316
C7orf65	4	0.022467	0.070718	0.972847	1373	2	-3.2959	0.35544	0.50471	0.999601	9588	1	-3.2959
SEC24C	4	0.022471	0.070735	0.972847	1374	4	-0.77858	0.97753	0.97771	0.999601	18899	0	-0.77858
TLR6	4	0.022499	0.070806	0.972847	1375	4	-1.6475	0.9775	0.97768	0.999601	18898	0	-1.6475
OR4A15	4	0.022539	0.070918	0.972847	1376	4	-0.82325	0.97746	0.97764	0.999601	18897	0	-0.82325
TIMM44	4	0.022548	0.07094	0.972847	1377	2	-3.1032	0.16844	0.3214	0.989214	6231	2	-3.1032
DMKN	4	0.02256	0.070975	0.972847	1378	4	-0.67595	0.97744	0.97762	0.999601	18896	0	-0.67595
MPHOSPH9	4	0.02257	0.071001	0.972847	1379	3	-0.66431	0.95955	0.95956	0.999601	18546	0	-0.66431
OR2AP1	4	0.022572	0.071005	0.972847	1380	4	-1.8227	0.97743	0.97761	0.999601	18895	0	-1.8227
CT45A10	4	0.022583	0.071036	0.972847	1381	2	-3.3764	0.41827	0.56648	0.999601	10722	1	-3.3764
PNCK	4	0.022622	0.071139	0.972847	1382	1	1.205	0.10837	0.23053	0.980377	4475	2	1.205
PVRL3	4	0.022627	0.071155	0.972847	1383	3	-2.0547	0.45359	0.60119	0.999601	11367	1	-2.0547
TAF7L	4	0.022634	0.07117	0.972847	1384	4	-0.93389	0.97737	0.97755	0.999601	18894	0	-0.93389
DBI	4	0.022636	0.07118	0.972847	1385	3	-1.4907	0.76985	0.78173	0.999601	14988	1	-1.4907
DNTTIP2	4	0.022659	0.07125	0.972847	1386	3	-2.2081	0.58862	0.67672	0.999601	12818	1	-2.2081
ZNF281	4	0.022672	0.071284	0.972847	1387	3	-1.6191	0.97008	0.97013	0.999601	18751	0	-1.6191
RGS8	4	0.022674	0.071288	0.972847	1388	3	-0.7505	0.91557	0.91564	0.999601	17608	0	-0.7505
JTB	4	0.022704	0.071376	0.972847	1389	3	-1.4555	0.59362	0.67913	0.999601	12869	1	-1.4555
LRRC71	4	0.022725	0.071442	0.972847	1390	1	-0.14773	0.61525	0.68973	0.999601	13086	1	-0.14773
ZNF263	4	0.022777	0.071601	0.972847	1391	2	-2.7932	0.30202	0.45224	0.999601	8638	1	-2.7932
FAM46A	4	0.022778	0.071603	0.972847	1392	4	-1.2632	0.97722	0.9774	0.999601	18893	0	-1.2632
CCDC61	4	0.022785	0.071626	0.972847	1393	3	-4.1257	0.95782	0.95783	0.999601	18512	0	-4.1257
CNOT10	4	0.022812	0.071702	0.972847	1394	4	-0.70892	0.97719	0.97737	0.999601	18891	0	-0.70892
REG1B	4	0.022812	0.071703	0.972847	1395	3	-1.808	0.95403	0.95402	0.999601	18434	0	-1.808
ICMT	4	0.022837	0.071762	0.972847	1396	4	-1.2566	0.97716	0.97735	0.999601	18890	0	-1.2566
SLC35E4	4	0.022881	0.071877	0.972847	1397	3	-0.83604	0.76975	0.78165	0.999601	14986	1	-0.83604
SUSD5	4	0.022889	0.071903	0.972847	1398	3	-1.9722	0.75605	0.7719	0.999601	14777	1	-1.9722
SGK2	4	0.02289	0.071903	0.972847	1399	3	-4.228	0.0029179	0.010334	0.764446	250	1	-4.228
EP400	4	0.022896	0.071915	0.972847	1400	4	-1.752	0.9771	0.97729	0.999601	18889	0	-1.752
SLC5A11	4	0.022924	0.071991	0.972847	1401	4	-0.88791	0.97708	0.97726	0.999601	18888	0	-0.88791
CCKBR	4	0.022932	0.072013	0.972847	1402	2	-0.17402	0.45369	0.60129	0.999601	11370	1	-0.17402
C2CD4D	4	0.022984	0.072167	0.972847	1403	3	-3.9617	0.10502	0.22461	0.980377	4367	1	-3.9617
C9orf16	4	0.022984	0.072167	0.972847	1404	2	0.040501	0.21169	0.36383	0.998202	7015	2	0.040501
ITGB3BP	4	0.023004	0.072227	0.972847	1405	4	-0.85111	0.977	0.97718	0.999601	18887	0	-0.85111
DLGAP2	4	0.023017	0.072257	0.972847	1406	4	-1.5102	0.97435	0.97449	0.999601	18839	0	-1.5102
MTX2	4	0.023035	0.072314	0.972847	1407	3	-2.2072	0.70809	0.74066	0.999601	14150	1	-2.2072
POGK	4	0.023036	0.072316	0.972847	1408	1	0.047158	0.0092574	0.03111	0.909281	649	1	0.047158
CKAP4	4	0.023078	0.072438	0.972847	1409	2	-1.8073	0.60371	0.68404	0.999601	12968	1	-1.8073
TCF20	4	0.023132	0.072587	0.972847	1410	2	-2.8043	0.31839	0.46833	0.999601	8928	2	-2.8043
GPLD1	4	0.023139	0.072615	0.972847	1411	1	0.46489	0.21954	0.37155	0.999601	7152	2	0.46489
OR10K1	4	0.023145	0.072641	0.972847	1412	2	-3.1197	0.42721	0.57531	0.999601	10892	2	-3.1197
PPIAL4D	4	0.023191	0.072765	0.972847	1413	1	0.48817	0.30579	0.45593	0.999601	8708	2	0.48817
PI4K2A	4	0.023209	0.072813	0.972847	1414	3	-3.8037	0.90468	0.90467	0.999601	17399	0	-3.8037
ERMARD	4	0.023243	0.072905	0.972847	1415	1	0.0062748	0.84461	0.84445	0.999601	16232	1	0.0062748
ANAPC2	4	0.023253	0.072932	0.972847	1416	2	-3.4741	0.46948	0.61699	0.999601	11665	2	-3.4741
GDPD3	3	0.023284	0.059593	0.971151	1417	3	-1.1578	0.97672	0.97688	0.999601	18883	0	-1.1578
USP17L1	4	0.023294	0.073051	0.972847	1418	1	0.24802	0.12939	0.26667	0.980377	5188	2	0.24802
N4BP2L2	4	0.023307	0.073087	0.972847	1419	4	-1.1534	0.97669	0.97688	0.999601	18882	0	-1.1534
TBL3	4	0.023309	0.073094	0.972847	1420	4	-1.9024	0.97247	0.97261	0.999601	18803	0	-1.9024
UPF2	4	0.023336	0.073171	0.972847	1421	4	-1.1205	0.97666	0.97685	0.999601	18881	0	-1.1205
DHX37	4	0.023358	0.073234	0.972847	1422	4	-1.5403	0.97664	0.97682	0.999601	18880	0	-1.5403
LTBP3	4	0.023365	0.073254	0.972847	1423	3	-1.7295	0.63445	0.69946	0.999601	13275	1	-1.7295
TRH	4	0.023373	0.073275	0.972847	1424	4	-1.3134	0.97663	0.97681	0.999601	18879	0	-1.3134
PER3	4	0.023383	0.073303	0.972847	1425	2	-3.9874	0.13912	0.28302	0.983323	5508	1	-3.9874
C20orf85	4	0.023392	0.073319	0.972847	1426	4	-1.1734	0.97661	0.97679	0.999601	18878	0	-1.1734
ZIC3	4	0.023398	0.073336	0.972847	1427	1	0.48905	0.11132	0.23574	0.980377	4575	3	0.48905
KIF2C	4	0.023424	0.073404	0.972847	1428	3	-1.2201	0.7368	0.75872	0.999601	14513	1	-1.2201
TRPS1	4	0.023449	0.073471	0.972847	1429	1	0.14343	0.078253	0.17683	0.980377	3444	2	0.14343
ECE2	4	0.02353	0.073709	0.972847	1430	3	-3.956	0.71739	0.74641	0.999601	14263	1	-3.956
EXOC6	4	0.023595	0.073888	0.972847	1431	4	-1.6069	0.97641	0.97658	0.999601	18877	0	-1.6069
MARCHF5	4	0.023607	0.073926	0.972847	1432	4	-0.61854	0.97639	0.97657	0.999601	18876	0	-0.61854
SLCO2B1	4	0.023609	0.073932	0.972847	1433	3	-1.8975	0.81154	0.81454	0.999601	15651	1	-1.8975
PKIA	4	0.02361	0.073937	0.972847	1434	4	-1.5269	0.97639	0.97656	0.999601	18875	0	-1.5269
MCM8	4	0.023645	0.074033	0.972847	1435	4	-0.89712	0.97635	0.97653	0.999601	18874	0	-0.89712
DIMT1	4	0.023648	0.074049	0.972847	1436	4	-1.6285	0.97635	0.97652	0.999601	18873	0	-1.6285
DIP2B	4	0.023655	0.074066	0.972847	1437	3	-1.2269	0.6625	0.71438	0.999601	13600	1	-1.2269
VSTM2L	4	0.023656	0.074067	0.972847	1438	1	0.058619	0.28625	0.43685	0.999601	8354	1	0.058619
IVL	4	0.023665	0.074096	0.972847	1439	3	-1.8999	0.96836	0.9684	0.999601	18713	0	-1.8999
SNIP1	4	0.023708	0.07423	0.972847	1440	3	-2.9472	0.82759	0.82859	0.999601	15923	1	-2.9472
C17orf97	4	0.023708	0.07423	0.972847	1441	2	-2.1185	0.0081127	0.027413	0.909281	568	2	-2.1185
BHMT	4	0.023744	0.074332	0.972847	1442	4	-0.93086	0.97626	0.97644	0.999601	18872	0	-0.93086
CDC25C	4	0.023748	0.074345	0.972847	1443	3	-3.8603	0.76073	0.77511	0.999601	14857	1	-3.8603
TAL2	4	0.02376	0.074381	0.972847	1444	2	0.49099	0.10349	0.22193	0.980377	4319	2	0.49099
RTN1	4	0.023781	0.074441	0.972847	1445	3	-1.798	0.39753	0.54606	0.999601	10349	1	-1.798
EGFL8	4	0.023804	0.074505	0.972847	1446	3	-4.5831	0.93381	0.93387	0.999601	17999	0	-4.5831
ARID5B	4	0.023811	0.074527	0.972847	1447	1	0.5443	0.2006	0.35294	0.998135	6791	2	0.5443
BTBD3	4	0.023833	0.074579	0.972847	1448	4	-0.73569	0.97617	0.97635	0.999601	18871	0	-0.73569
TKTL1	4	0.023839	0.074599	0.972847	1449	4	-0.82232	0.97616	0.97634	0.999601	18870	0	-0.82232
LACTB2	4	0.023862	0.074661	0.972847	1450	4	-1.1	0.97614	0.97632	0.999601	18869	0	-1.1
TCTA	4	0.023862	0.074661	0.972847	1451	2	-3.2798	0.22814	0.37998	0.999601	7296	2	-3.2798
CLK4	4	0.023863	0.074663	0.972847	1452	2	-0.11332	0.32384	0.47357	0.999601	9034	2	-0.11332
BMPER	4	0.023915	0.074799	0.972847	1453	2	-0.69817	0.57973	0.67251	0.999601	12728	1	-0.69817
GLMP	4	0.023992	0.075026	0.972847	1454	2	-1.3818	0.89761	0.89756	0.999601	17247	0	-1.3818
AKAP2	4	0.024003	0.075057	0.972847	1455	4	-0.89913	0.976	0.97618	0.999601	18868	0	-0.89913
NOLC1	4	0.024008	0.07507	0.972847	1456	3	-1.542	0.5342	0.65211	0.999601	12319	1	-1.542
CYBRD1	4	0.024023	0.075108	0.972847	1457	3	-1.7051	0.32755	0.47727	0.999601	9111	1	-1.7051
SMCR8	3	0.024031	0.061368	0.972847	1458	3	-2.4438	0.96626	0.96645	0.999601	18673	0	-2.4438
OLA1	4	0.024056	0.075215	0.972847	1459	3	-3.7042	0.91375	0.91376	0.999601	17581	0	-3.7042
CON036	4	0.024064	0.075232	0.972847	1460	4	-1.8358	0.97594	0.97611	0.999601	18867	0	-1.8358
MTPN	4	0.024115	0.075371	0.972847	1461	4	-1.0969	0.97588	0.97606	0.999601	18866	0	-1.0969
WRAP73	4	0.024121	0.075389	0.972847	1462	2	-0.75905	0.67634	0.72211	0.999601	13780	1	-0.75905
DHDH	4	0.024125	0.075398	0.972847	1463	4	-0.94806	0.97588	0.97605	0.999601	18865	0	-0.94806
LEFTY1	4	0.024126	0.075404	0.972847	1464	3	-2.968	0.9129	0.91289	0.999601	17573	0	-2.968
TJAP1	4	0.024145	0.075455	0.972847	1465	2	-4.0889	0.84536	0.84517	0.999601	16246	1	-4.0889
RD3	4	0.024154	0.075482	0.972847	1466	3	-1.4074	0.17828	0.33106	0.99055	6403	1	-1.4074
MPZL2	4	0.024173	0.075532	0.972847	1467	2	-0.14728	0.41276	0.56107	0.999601	10624	2	-0.14728
ADM2	4	0.024225	0.075684	0.972847	1468	2	-1.5751	0.7335	0.75659	0.999601	14477	1	-1.5751
ZDHHC17	4	0.024291	0.075871	0.972847	1469	3	-2.2278	0.79179	0.79839	0.999601	15317	1	-2.2278
PAK7	3	0.024295	0.061977	0.972847	1470	2	-0.76672	0.80668	0.8066	0.999601	15568	0	-0.76672
BCR	4	0.024296	0.075882	0.972847	1471	4	-3.8976	0.9757	0.97587	0.999601	18862	0	-3.8976
CON211	4	0.024314	0.075929	0.972847	1472	3	-1.6012	0.44134	0.5892	0.999601	11149	1	-1.6012
CADM3	4	0.024328	0.075972	0.972847	1473	1	-0.0080215	0.33891	0.48856	0.999601	9297	2	-0.0080215
PCDHGA1	4	0.024342	0.076006	0.972847	1474	3	-1.3809	0.85425	0.85405	0.999601	16396	0	-1.3809
INPP1	4	0.024355	0.076038	0.972847	1475	3	-1.9314	0.0081593	0.027558	0.909281	573	1	-1.9314
SPRR2D	4	0.024371	0.07609	0.972847	1476	4	-3.0466	0.97563	0.9758	0.999601	18861	0	-3.0466
GTF3C2	4	0.02438	0.076122	0.972847	1477	3	-3.5869	0.90267	0.90271	0.999601	17366	0	-3.5869
TBC1D2	4	0.02439	0.076144	0.972847	1478	3	-4.2931	0.79434	0.80042	0.999601	15365	1	-4.2931
ABRA	4	0.024392	0.076155	0.972847	1479	3	-4.029	0.83984	0.83991	0.999601	16133	1	-4.029
SCAMP2	4	0.024413	0.076209	0.972847	1480	3	-1.7422	0.89853	0.89847	0.999601	17270	0	-1.7422
CARS	4	0.024441	0.076275	0.972847	1481	4	-0.86037	0.97556	0.97573	0.999601	18860	0	-0.86037
SPATA4	4	0.024445	0.076295	0.972847	1482	4	-0.87598	0.97555	0.97573	0.999601	18859	0	-0.87598
SEMA5B	4	0.024481	0.076384	0.972847	1483	4	-1.4373	0.97552	0.97569	0.999601	18858	0	-1.4373
ATP5J2	4	0.024488	0.076406	0.972847	1484	2	-3.238	0.32211	0.47187	0.999601	9006	2	-3.238
FBXO11	4	0.024527	0.076513	0.972847	1485	4	-0.79182	0.97547	0.97565	0.999601	18857	0	-0.79182
HEBP1	4	0.024534	0.076533	0.972847	1486	2	-3.6822	0.53322	0.65169	0.999601	12316	1	-3.6822
CHRFAM7A	4	0.024551	0.07657	0.972847	1487	3	-4.6793	0.88533	0.88526	0.999601	16992	0	-4.6793
LKAAEAR1	4	0.02458	0.076649	0.972847	1488	2	-4.1986	0.90413	0.90415	0.999601	17390	0	-4.1986
STAT5A	4	0.024586	0.076674	0.972847	1489	2	-0.11942	0.35664	0.50589	0.999601	9610	2	-0.11942
TRAM1L1	4	0.024595	0.076696	0.972847	1490	4	-1.7776	0.9754	0.97557	0.999601	18856	0	-1.7776
NDUFS3	4	0.024598	0.076702	0.972847	1491	3	-2.0007	0.35774	0.50695	0.999601	9626	1	-2.0007
CACNG4	4	0.024605	0.07672	0.972847	1492	4	-1.6985	0.97539	0.97556	0.999601	18855	0	-1.6985
MYO5A	4	0.024608	0.076731	0.972847	1493	2	-3.4948	0.93214	0.93224	0.999601	17957	0	-3.4948
TAF3	4	0.024622	0.076774	0.972847	1494	3	-1.9914	0.75731	0.77275	0.999601	14796	1	-1.9914
SYT1	4	0.024638	0.07682	0.972847	1495	2	-0.33017	0.64262	0.70374	0.999601	13374	1	-0.33017
GRIN3A	4	0.024641	0.076824	0.972847	1496	4	-1.1403	0.97536	0.97553	0.999601	18854	0	-1.1403
NAPSA	4	0.024661	0.07688	0.972847	1497	4	-1.3674	0.97534	0.9755	0.999601	18853	0	-1.3674
ADCK3	4	0.024677	0.076917	0.972847	1498	2	-3.1359	0.11044	0.2342	0.980377	4535	2	-3.1359
PELI2	4	0.024712	0.077018	0.972847	1499	3	-3.6139	0.48615	0.63232	0.999601	11928	1	-3.6139
FSCB	4	0.02472	0.077037	0.972847	1500	4	-1.8253	0.97528	0.97545	0.999601	18852	0	-1.8253
TBC1D29	4	0.024741	0.077086	0.972847	1501	3	-2.2011	0.80891	0.81229	0.999601	15604	1	-2.2011
ESYT1	4	0.024769	0.077171	0.972847	1502	4	-1.3039	0.97523	0.9754	0.999601	18851	0	-1.3039
SMAD5	4	0.024793	0.077248	0.972847	1503	2	-0.68636	0.40477	0.55316	0.999601	10474	1	-0.68636
PSAT1	4	0.02483	0.077341	0.972847	1504	3	-3.9372	0.1624	0.31543	0.988289	6119	1	-3.9372
PRDM15	4	0.024845	0.077385	0.972847	1505	3	-1.0092	0.46806	0.61554	0.999601	11640	1	-1.0092
HTRA3	4	0.024858	0.077425	0.972847	1506	4	-0.76081	0.97514	0.97531	0.999601	18850	0	-0.76081
SLC39A12	4	0.024861	0.077433	0.972847	1507	4	-1.726	0.97514	0.9753	0.999601	18849	0	-1.726
MT2A	4	0.02489	0.077514	0.972847	1508	3	-4.2652	0.56051	0.66367	0.999601	12560	1	-4.2652
RPL13A	4	0.024903	0.077554	0.972847	1509	3	-3.6596	0.93361	0.93369	0.999601	17995	0	-3.6596
CHRNB4	4	0.024945	0.077674	0.972847	1510	2	-2.6872	0.050632	0.12491	0.966604	2484	2	-2.6872
SCRIB	4	0.024945	0.077674	0.972847	1511	2	-3.0127	0.092148	0.20217	0.980377	3915	2	-3.0127
PKIG	4	0.024945	0.077674	0.972847	1512	2	-3.8365	0.7407	0.76137	0.999601	14563	1	-3.8365
OR51E1	4	0.024948	0.077683	0.972847	1513	2	-1.5184	0.38124	0.53006	0.999601	10037	1	-1.5184
LIN28A	4	0.024965	0.077728	0.972847	1514	3	-1.5874	0.69649	0.73373	0.999601	14020	1	-1.5874
BTF3L4	4	0.024973	0.077747	0.972847	1515	2	-3.5081	0.77924	0.78864	0.999601	15118	1	-3.5081
ZNF713	4	0.025	0.077819	0.972847	1516	3	-0.82767	0.15922	0.31233	0.988289	6054	1	-0.82767
SETD5	4	0.025032	0.077908	0.972847	1517	4	-1.8359	0.97432	0.97445	0.999601	18838	0	-1.8359
DNAH7	4	0.025033	0.07791	0.972847	1518	4	-1.7064	0.97497	0.97512	0.999601	18848	0	-1.7064
UBXN2B	4	0.025051	0.077956	0.972847	1519	2	0.37427	0.10715	0.22836	0.980377	4424	2	0.37427
IGFL4	4	0.025061	0.077976	0.972847	1520	4	-3.8322	0.97227	0.9724	0.999601	18799	0	-3.8322
GTF3C3	4	0.025071	0.078003	0.972847	1521	3	-1.9854	0.26485	0.41597	0.999601	7968	1	-1.9854
GKN2	4	0.025075	0.078023	0.972847	1522	2	-3.8481	0.45561	0.60324	0.999601	11402	2	-3.8481
TMEM107	4	0.025075	0.078023	0.972847	1523	2	-3.8132	0.72911	0.75382	0.999601	14418	1	-3.8132
PSMD11	4	0.02508	0.07804	0.972847	1524	4	-4.1638	0.97376	0.97389	0.999601	18830	0	-4.1638
GPD1	4	0.025085	0.07806	0.972847	1525	3	-1.957	0.9274	0.92756	0.999601	17861	0	-1.957
PTPRQ	4	0.02509	0.078077	0.972847	1526	3	-1.8709	0.3981	0.54662	0.999601	10356	1	-1.8709
KCNK9	4	0.025103	0.078108	0.972847	1527	2	-0.87338	0.56062	0.66373	0.999601	12562	1	-0.87338
IGFL2	4	0.025119	0.078154	0.972847	1528	4	-0.6239	0.97488	0.97503	0.999601	18847	0	-0.6239
FANCB	4	0.025143	0.078209	0.972847	1529	4	-2.566	0.97486	0.97501	0.999601	18846	0	-2.566
NOTCH2	4	0.025148	0.078219	0.972847	1530	3	-1.5747	0.017074	0.055206	0.925701	1116	1	-1.5747
IDS	4	0.025155	0.078243	0.972847	1531	2	-0.40309	0.8385	0.83863	0.999601	16110	1	-0.40309
CON043	4	0.025156	0.078247	0.972847	1532	4	-0.86828	0.97484	0.97499	0.999601	18845	0	-0.86828
NAT6	4	0.025167	0.078276	0.972847	1533	3	-4.2842	0.96645	0.96648	0.999601	18675	0	-4.2842
ZNF558	3	0.025188	0.064132	0.972847	1534	1	-0.017404	0.76744	0.76766	0.999601	14961	0	-0.017404
C1orf162	4	0.025191	0.078354	0.972847	1535	3	-4.0849	0.93995	0.94004	0.999601	18119	0	-4.0849
GAL3ST2	4	0.025249	0.078518	0.972847	1536	3	-4.4655	0.86649	0.86633	0.999601	16618	0	-4.4655
FOXP4	4	0.025258	0.07854	0.972847	1537	3	-1.8712	0.83778	0.83796	0.999601	16099	1	-1.8712
UHRF2	4	0.025283	0.078611	0.972847	1538	3	-1.4085	0.96687	0.96689	0.999601	18682	0	-1.4085
PSMC6	4	0.025294	0.078646	0.972847	1539	3	-4.6589	0.0038104	0.013369	0.803963	319	1	-4.6589
FAM72B	4	0.025307	0.078683	0.972847	1540	3	-3.8165	0.96262	0.96263	0.999601	18602	0	-3.8165
EFCAB5	4	0.025309	0.078694	0.972847	1541	1	-0.036725	0.47133	0.61884	0.999601	11700	1	-0.036725
NLRP3	4	0.025321	0.078726	0.972847	1542	3	-2.1749	0.88818	0.88813	0.999601	17045	0	-2.1749
PTP4A3	3	0.025341	0.064482	0.972847	1543	3	-1.1481	0.97466	0.97479	0.999601	18843	0	-1.1481
PTCH2	4	0.025361	0.078842	0.973121	1544	3	-2.6515	0.94488	0.9449	0.999601	18233	0	-2.6515
MAD2L1BP	4	0.02541	0.078973	0.973121	1545	4	-3.6308	0.97459	0.97473	0.999601	18842	0	-3.6308
C20orf62	4	0.025416	0.078984	0.973121	1546	4	-1.357	0.97458	0.97472	0.999601	18841	0	-1.357
PASD1	4	0.025418	0.078986	0.973121	1547	3	-4.3439	0.067437	0.15685	0.980377	3080	1	-4.3439
PDE4C	4	0.025464	0.079116	0.973121	1548	2	-0.076336	0.34672	0.49618	0.999601	9442	2	-0.076336
CON125	4	0.025503	0.079225	0.973121	1549	4	-1.2743	0.9745	0.97464	0.999601	18840	0	-1.2743
CSNK2A3	4	0.025516	0.079262	0.973121	1550	2	-3.1605	0.86557	0.86543	0.999601	16604	0	-3.1605
ARL17B	4	0.025542	0.079332	0.973121	1551	2	-3.3144	0.33203	0.48173	0.999601	9197	2	-3.3144
TMEM185A	4	0.025544	0.07934	0.973121	1552	3	-1.3133	0.69334	0.73194	0.999601	13980	1	-1.3133
PCDHB10	4	0.025564	0.079383	0.973121	1553	3	-2.3645	0.74877	0.76679	0.999601	14680	1	-2.3645
DPPA3	4	0.025583	0.079451	0.973121	1554	3	-1.6104	0.89618	0.89614	0.999601	17212	0	-1.6104
PGAM1	4	0.025598	0.07949	0.973121	1555	3	-1.3915	0.62855	0.69646	0.999601	13216	1	-1.3915
ERC1	4	0.025619	0.07954	0.973121	1556	2	0.069566	0.2754	0.42616	0.999601	8164	2	0.069566
TRIT1	4	0.025671	0.079701	0.973121	1557	2	0.036053	0.08934	0.19709	0.980377	3824	2	0.036053
RAD51D	4	0.025682	0.079729	0.973121	1558	2	-3.4753	0.82703	0.82807	0.999601	15913	1	-3.4753
ZFP64	4	0.025692	0.079761	0.973121	1559	4	-0.86722	0.97431	0.97445	0.999601	18837	0	-0.86722
DNAJC7	4	0.025722	0.079841	0.973121	1560	1	0.13051	0.47204	0.61954	0.999601	11713	2	0.13051
MDM1	3	0.025733	0.065394	0.972847	1561	2	-6.5968	0.90575	0.90581	0.999601	17423	0	-6.5968
OR1K1	4	0.025736	0.079868	0.973121	1562	4	-0.56797	0.97426	0.97441	0.999601	18836	0	-0.56797
BUD13	4	0.025739	0.079872	0.973121	1563	3	-1.8868	0.15217	0.30457	0.983506	5925	1	-1.8868
TWISTNB	4	0.025774	0.07997	0.973121	1564	2	-0.43121	0.42471	0.57283	0.999601	10845	2	-0.43121
ADRA2C	4	0.025795	0.080035	0.973121	1565	2	-3.543	0.097599	0.21177	0.980377	4114	2	-3.543
CLCA2	4	0.025826	0.08013	0.973121	1566	2	-0.64015	0.48269	0.63018	0.999601	11888	1	-0.64015
AZIN1	4	0.025828	0.080135	0.973121	1567	2	-3.7866	0.60186	0.68316	0.999601	12950	1	-3.7866
GLP2R	4	0.025838	0.080158	0.973121	1568	4	-0.5442	0.97416	0.9743	0.999601	18835	0	-0.5442
CBR3	4	0.025871	0.080241	0.973121	1569	3	-1.4544	0.94165	0.94171	0.999601	18157	0	-1.4544
SGK1	4	0.025876	0.080252	0.973121	1570	3	-1.6645	0.73422	0.75707	0.999601	14486	1	-1.6645
FARSA	4	0.025877	0.080256	0.973121	1571	1	0.19047	0.35546	0.50473	0.999601	9589	2	0.19047
CRLF3	4	0.02597	0.080514	0.973766	1572	4	-1.1674	0.97403	0.97415	0.999601	18834	0	-1.1674
EVX2	4	0.025981	0.080537	0.973766	1573	2	-0.25144	0.83344	0.83393	0.999601	16023	1	-0.25144
LOC101060321	4	0.026008	0.08061	0.973766	1574	4	-1.3667	0.97399	0.97412	0.999601	18833	0	-1.3667
MAB21L3	4	0.026033	0.080682	0.973766	1575	3	-4.1793	0.66176	0.71399	0.999601	13591	1	-4.1793
DHX36	4	0.026035	0.080686	0.973766	1576	4	-0.47317	0.97397	0.9741	0.999601	18832	0	-0.47317
TRAF7	4	0.026054	0.080742	0.973766	1577	2	-1.3727	0.84196	0.8419	0.999601	16177	1	-1.3727
OTP	4	0.026135	0.08099	0.973766	1578	2	-0.18116	0.85815	0.85795	0.999601	16473	0	-0.18116
NPR3	4	0.026155	0.081044	0.973766	1579	4	-0.66367	0.97385	0.97397	0.999601	18831	0	-0.66367
BMP15	4	0.026181	0.081124	0.973766	1580	3	-2.0548	0.79121	0.79792	0.999601	15304	1	-2.0548
CLN8	4	0.026187	0.081139	0.973766	1581	2	-0.46066	0.78269	0.79137	0.999601	15171	1	-0.46066
TAS2R4	4	0.026215	0.081229	0.973766	1582	3	-2.4086	0.52182	0.64693	0.999601	12226	1	-2.4086
KRTAP21-2	4	0.02624	0.081301	0.973766	1583	3	-2.1651	0.69557	0.73321	0.999601	14004	1	-2.1651
MAP4K1	4	0.026268	0.081371	0.973766	1584	2	-3.738	0.083293	0.18608	0.980377	3625	1	-3.738
SKAP1	4	0.026268	0.081372	0.973766	1585	4	-0.59555	0.97373	0.97386	0.999601	18829	0	-0.59555
GLA	4	0.026271	0.081387	0.973766	1586	4	-0.86036	0.97373	0.97386	0.999601	18828	0	-0.86036
SELENOF	4	0.026285	0.081421	0.973766	1587	4	-0.53703	0.97372	0.97384	0.999601	18827	0	-0.53703
PLGLB2	4	0.02629	0.081441	0.973766	1588	3	-2.3566	0.84783	0.84761	0.999601	16291	1	-2.3566
OR5L1	4	0.026339	0.081581	0.973766	1589	3	-3.6304	0.72822	0.75326	0.999601	14408	1	-3.6304
GLRX5	4	0.026342	0.081587	0.973766	1590	3	-1.5554	0.010877	0.036222	0.912195	745	1	-1.5554
CLEC4E	4	0.026354	0.081615	0.973766	1591	4	-4.2953	0.97365	0.97378	0.999601	18826	0	-4.2953
RPS6KC1	4	0.026358	0.081629	0.973766	1592	2	-3.555	0.84288	0.84277	0.999601	16197	1	-3.555
CKLF-CMTM1	4	0.026374	0.081673	0.973766	1593	3	-2.1213	0.6463	0.70573	0.999601	13420	1	-2.1213
ZNF680	3	0.02639	0.06693	0.972847	1594	2	-0.73917	0.92389	0.9239	0.999601	17780	0	-0.73917
CNTNAP5	4	0.026393	0.081725	0.973766	1595	3	-1.269	0.63157	0.69799	0.999601	13244	1	-1.269
CXorf40A	4	0.026408	0.081766	0.973766	1596	3	-1.8568	0.64933	0.70734	0.999601	13454	1	-1.8568
TNFAIP6	3	0.026468	0.067128	0.972847	1597	1	-0.095475	0.49799	0.55826	0.999601	12022	1	-0.095475
HNRNPF	4	0.026471	0.081926	0.973766	1598	3	-3.6443	0.53544	0.65264	0.999601	12328	1	-3.6443
OR8H2	4	0.026533	0.082089	0.973766	1599	4	-1.3287	0.97347	0.9736	0.999601	18825	0	-1.3287
KATNA1	4	0.026548	0.082138	0.973766	1600	1	0.8691	0.076877	0.17429	0.980377	3394	3	0.8691
NECAP2	4	0.026553	0.082157	0.973766	1601	3	-3.2198	0.95269	0.95272	0.999601	18397	0	-3.2198
ANKRD20A4	4	0.026557	0.082173	0.973766	1602	4	-1.4769	0.97344	0.97358	0.999601	18824	0	-1.4769
REEP5	3	0.026569	0.067365	0.972847	1603	3	-1.5774	0.97343	0.97354	0.999601	18823	0	-1.5774
VSTM1	4	0.026581	0.082243	0.973766	1604	2	-3.3648	0.65916	0.71259	0.999601	13565	1	-3.3648
EXOSC5	4	0.0266	0.082292	0.973766	1605	1	0.64279	0.040809	0.10579	0.964517	2113	3	0.64279
C10orf54	4	0.026632	0.082378	0.973766	1606	3	-1.9334	0.94023	0.94031	0.999601	18127	0	-1.9334
MAN2B1	4	0.026651	0.082443	0.973766	1607	3	-0.8747	0.76145	0.77563	0.999601	14872	1	-0.8747
CNOT8	4	0.026652	0.082446	0.973766	1608	3	-3.643	0.47637	0.62393	0.999601	11780	1	-3.643
GTF2E2	4	0.026665	0.08248	0.973766	1609	4	-1.4109	0.97334	0.97348	0.999601	18821	0	-1.4109
NPIPA1	4	0.026697	0.082574	0.973766	1610	3	-3.5951	0.74771	0.76608	0.999601	14665	1	-3.5951
BSCL2	4	0.026703	0.082591	0.973766	1611	1	0.78598	0.089731	0.19775	0.980377	3838	3	0.78598
CENPL	4	0.026754	0.082732	0.973766	1612	2	-0.083582	0.11802	0.2473	0.980377	4795	2	-0.083582
GLIS2	4	0.026759	0.082744	0.973766	1613	4	-0.59772	0.97324	0.97338	0.999601	18820	0	-0.59772
LMO7	4	0.026769	0.082773	0.973766	1614	4	-0.86272	0.97323	0.97337	0.999601	18819	0	-0.86272
OR1N1	4	0.026806	0.082875	0.973766	1615	2	-0.25466	0.44437	0.59208	0.999601	11203	2	-0.25466
MORC3	4	0.026825	0.082929	0.973766	1616	3	-2.2415	0.83389	0.83434	0.999601	16029	1	-2.2415
DEFB1	4	0.02686	0.083013	0.973766	1617	4	-1.2799	0.97314	0.97326	0.999601	18818	0	-1.2799
CDH26	4	0.026887	0.083097	0.973766	1618	3	-1.7257	0.82856	0.82947	0.999601	15938	1	-1.7257
TAS2R60	4	0.026897	0.083133	0.973766	1619	2	-3.8139	0.86986	0.8697	0.999601	16682	0	-3.8139
SLC26A8	4	0.026909	0.083162	0.973766	1620	1	0.34728	0.18975	0.34234	0.995171	6603	2	0.34728
SPARCL1	4	0.026921	0.083198	0.973766	1621	3	-1.4465	0.36814	0.51722	0.999601	9818	1	-1.4465
MAGOH	3	0.026933	0.068213	0.972847	1622	2	-0.41786	0.057425	0.13276	0.966604	2737	1	-0.41786
LCE2B	4	0.026951	0.083279	0.973766	1623	4	-1.184	0.97305	0.97318	0.999601	18817	0	-1.184
TNKS	4	0.026972	0.083335	0.973766	1624	4	-0.97918	0.97303	0.97317	0.999601	18815	0	-0.97918
HAVCR1	4	0.027003	0.083416	0.973766	1625	4	-0.6126	0.973	0.97314	0.999601	18814	0	-0.6126
FOXI1	4	0.027012	0.083439	0.973766	1626	3	-0.57276	0.0016569	0.0059268	0.750113	150	1	-0.57276
UBXN10	4	0.027064	0.083589	0.973766	1627	2	-0.88313	0.45486	0.60247	0.999601	11388	2	-0.88313
GRIN2C	4	0.027078	0.083627	0.973766	1628	3	-4.0059	0.82541	0.82661	0.999601	15885	1	-4.0059
ELP4	4	0.027142	0.083808	0.973766	1629	2	-3.3912	0.12801	0.26431	0.980377	5149	2	-3.3912
CEACAM4	4	0.027149	0.083828	0.973766	1630	3	-1.8129	0.89436	0.89433	0.999601	17178	0	-1.8129
PRH1	4	0.027179	0.083926	0.973766	1631	4	-1.2881	0.97282	0.97296	0.999601	18812	0	-1.2881
SPINK8	4	0.027224	0.084055	0.973766	1632	3	-4.3588	0.87376	0.87367	0.999601	16762	0	-4.3588
MPHOSPH10	4	0.027253	0.084127	0.973766	1633	4	-1.1807	0.97275	0.97289	0.999601	18811	0	-1.1807
RHOD	4	0.02727	0.084178	0.973766	1634	1	0.8837	0.088812	0.19613	0.980377	3805	3	0.8837
BEX4	4	0.027277	0.084193	0.973766	1635	2	-3.2745	0.031105	0.086469	0.949898	1742	2	-3.2745
B3GNT6	4	0.027277	0.084193	0.973766	1636	3	-4.4774	0.90472	0.90471	0.999601	17402	0	-4.4774
PGS1	4	0.027301	0.084265	0.973766	1637	3	-4.1093	0.9548	0.95479	0.999601	18448	0	-4.1093
PLEKHB2	4	0.027311	0.084291	0.973766	1638	2	-1.1092	0.28061	0.43139	0.999601	8255	2	-1.1092
C17orf74	4	0.027324	0.084319	0.973766	1639	4	-1.0085	0.97268	0.97282	0.999601	18810	0	-1.0085
AMBN	4	0.027345	0.084381	0.973766	1640	4	-3.3802	0.97265	0.9728	0.999601	18809	0	-3.3802
TEX22	4	0.027352	0.084393	0.973766	1641	4	-0.71668	0.97265	0.97279	0.999601	18808	0	-0.71668
RABL2A	4	0.027373	0.084447	0.973766	1642	2	-0.58395	0.11495	0.24204	0.980377	4693	2	-0.58395
ZIC2	4	0.027377	0.084459	0.973766	1643	3	-1.5448	0.8341	0.83455	0.999601	16033	1	-1.5448
APAF1	4	0.027377	0.08446	0.973766	1644	4	-1.3649	0.97262	0.97277	0.999601	18807	0	-1.3649
SERPINB6	4	0.027425	0.084591	0.973766	1645	3	-1.0184	0.75067	0.76812	0.999601	14709	1	-1.0184
IAH1	4	0.027426	0.084597	0.973766	1646	2	-3.44	0.47436	0.62188	0.999601	11744	1	-3.44
SPATA31A7	4	0.027426	0.084597	0.973766	1647	3	-3.8635	0.96456	0.96459	0.999601	18640	0	-3.8635
OGFOD2	4	0.027437	0.084627	0.973766	1648	4	-2.0716	0.97256	0.97271	0.999601	18806	0	-2.0716
LGALS9	4	0.027466	0.084711	0.973766	1649	4	-0.88286	0.97253	0.97268	0.999601	18804	0	-0.88286
ZP3	4	0.027468	0.084718	0.973766	1650	3	-3.9274	0.96272	0.96272	0.999601	18605	0	-3.9274
DUS1L	4	0.027504	0.08482	0.973766	1651	2	-3.6134	0.46996	0.61746	0.999601	11673	1	-3.6134
SNX6	4	0.027528	0.084881	0.973766	1652	1	0.41641	0.12745	0.26334	0.980377	5133	3	0.41641
KIF23	4	0.027537	0.084914	0.973766	1653	4	-1.6946	0.97246	0.9726	0.999601	18802	0	-1.6946
TCF4	4	0.027544	0.084932	0.973766	1654	4	-0.78819	0.97246	0.97259	0.999601	18801	0	-0.78819
BCL2	4	0.027555	0.084959	0.973766	1655	3	-3.9931	0.78061	0.78974	0.999601	15138	1	-3.9931
CCDC43	4	0.027579	0.08503	0.973766	1656	3	-1.2538	0.75596	0.77183	0.999601	14774	1	-1.2538
WWC1	3	0.027591	0.069734	0.972847	1657	3	-0.70635	0.97241	0.97254	0.999601	18800	0	-0.70635
OR9I1	4	0.027601	0.08509	0.973766	1658	2	-3.7176	0.5654	0.66589	0.999601	12604	1	-3.7176
LRRC19	4	0.027611	0.085124	0.973766	1659	3	-2.1982	0.76211	0.77612	0.999601	14882	1	-2.1982
VWCE	3	0.027619	0.069793	0.972847	1660	2	-7.4394	0.49384	0.55571	0.999601	11990	1	-7.4394
YPEL4	4	0.027631	0.085191	0.973766	1661	2	-3.532	0.40459	0.55299	0.999601	10471	1	-3.532
MICU3	4	0.027657	0.085254	0.973766	1662	3	-4.267	0.76306	0.77679	0.999601	14898	1	-4.267
ACAN	4	0.027687	0.085357	0.973766	1663	3	-2.1103	0.67257	0.71999	0.999601	13733	1	-2.1103
PHF20L1	4	0.027723	0.085457	0.973766	1664	3	-2.4856	0.48915	0.63346	0.999601	11949	1	-2.4856
MED24	4	0.027727	0.085473	0.973766	1665	2	-1.4689	0.28154	0.43228	0.999601	8268	1	-1.4689
LCE1C	4	0.027737	0.085505	0.973766	1666	2	-0.75618	0.25073	0.40208	0.999601	7701	2	-0.75618
THSD7A	4	0.02776	0.085577	0.973766	1667	2	-0.31231	0.31912	0.46903	0.999601	8941	2	-0.31231
LARP4	4	0.027776	0.085622	0.973766	1668	4	-1.1684	0.97222	0.97236	0.999601	18798	0	-1.1684
FAM72C	4	0.027795	0.085686	0.973766	1669	3	-3.8864	0.92769	0.92787	0.999601	17867	0	-3.8864
SEC24D	4	0.027815	0.085739	0.973766	1670	3	-1.4325	0.85343	0.85325	0.999601	16389	0	-1.4325
TMC6	4	0.027837	0.085792	0.973766	1671	2	-0.19159	0.24364	0.39506	0.999601	7585	1	-0.19159
DDX54	4	0.02784	0.085806	0.973766	1672	4	-1.0053	0.97216	0.97229	0.999601	18797	0	-1.0053
RAB2B	4	0.027844	0.085813	0.973766	1673	2	-2.5028	0.78592	0.79386	0.999601	15222	1	-2.5028
MPP2	3	0.027848	0.070322	0.972847	1674	3	-1.039	0.97215	0.9723	0.999601	18796	0	-1.039
NOL6	4	0.027866	0.085875	0.973766	1675	3	-2.0053	0.92773	0.92791	0.999601	17868	0	-2.0053
AKIRIN2	4	0.027897	0.08595	0.973766	1676	2	-3.5142	0.71665	0.74593	0.999601	14253	1	-3.5142
CENPU	4	0.027897	0.08595	0.973766	1677	2	-3.6353	0.39468	0.54323	0.999601	10293	1	-3.6353
ITGA6	4	0.027923	0.086022	0.973766	1678	3	-1.5468	0.017775	0.057265	0.925701	1152	1	-1.5468
UNG	4	0.02793	0.086039	0.973766	1679	4	-1.2952	0.97207	0.9722	0.999601	18795	0	-1.2952
STUB1	4	0.027934	0.086044	0.973766	1680	4	-1.4443	0.97207	0.97219	0.999601	18794	0	-1.4443
SEH1L	4	0.02794	0.086059	0.973766	1681	2	-2.8337	0.74439	0.76384	0.999601	14626	1	-2.8337
TMEM31	4	0.027954	0.086098	0.973766	1682	3	-1.5748	0.23778	0.38943	0.999601	7475	1	-1.5748
DPF2	4	0.027959	0.08611	0.973766	1683	3	-2.6913	0.23795	0.38959	0.999601	7478	1	-2.6913
PCNXL4	4	0.027992	0.086207	0.973766	1684	1	0.25786	0.31293	0.463	0.999601	8835	2	0.25786
CELSR2	4	0.02801	0.086259	0.973766	1685	3	-1.5345	0.89517	0.89513	0.999601	17193	0	-1.5345
ERCC4	3	0.028018	0.070729	0.972847	1686	1	-0.058466	0.70349	0.70721	0.999601	14091	1	-0.058466
TMEM143	4	0.028019	0.086283	0.973766	1687	3	-3.9392	0.54558	0.65706	0.999601	12425	1	-3.9392
MAP3K10	3	0.028057	0.070813	0.972847	1688	2	-2.1942	0.18007	0.2904	0.983323	6442	1	-2.1942
SUCLA2	3	0.028106	0.070918	0.972847	1689	3	-1.1052	0.97189	0.97204	0.999601	18793	0	-1.1052
CCDC142	4	0.028118	0.086554	0.973766	1690	3	-1.7945	0.95544	0.95545	0.999601	18460	0	-1.7945
CNR2	4	0.028132	0.086581	0.973766	1691	2	-3.2097	0.35511	0.5044	0.999601	9578	2	-3.2097
SLC35F6	4	0.028146	0.086622	0.973766	1692	2	-0.75803	0.16856	0.32152	0.989345	6233	1	-0.75803
OSGEP	4	0.02816	0.086656	0.973766	1693	3	-2.9452	0.63047	0.69746	0.999601	13237	1	-2.9452
SBSN	4	0.028179	0.086712	0.973766	1694	4	-1.2758	0.97182	0.97194	0.999601	18791	0	-1.2758
S100A7L2	4	0.028198	0.08676	0.973766	1695	1	-0.46789	0.856	0.85584	0.999601	16428	0	-0.46789
NCOA4	4	0.028201	0.086766	0.973766	1696	3	-1.8859	0.22055	0.37251	0.999601	7173	1	-1.8859
PLOD2	4	0.028205	0.086777	0.973766	1697	2	-3.9012	0.85094	0.85074	0.999601	16352	0	-3.9012
ZNF236	3	0.028208	0.07116	0.972847	1698	3	-1.945	0.97179	0.97193	0.999601	18790	0	-1.945
SGCG	4	0.028215	0.086802	0.973766	1699	4	-0.69045	0.97178	0.9719	0.999601	18789	0	-0.69045
HDGF	4	0.028233	0.086846	0.973766	1700	4	-0.74201	0.97177	0.97188	0.999601	18788	0	-0.74201
EBLN1	4	0.028237	0.086856	0.973766	1701	4	-1.1543	0.97176	0.97187	0.999601	18787	0	-1.1543
MDM4	4	0.028248	0.086893	0.973766	1702	4	-1.3898	0.97175	0.97186	0.999601	18786	0	-1.3898
LDAH	4	0.028249	0.086897	0.973766	1703	3	-1.0491	0.61746	0.69086	0.999601	13106	1	-1.0491
MTRR	4	0.028274	0.086963	0.973942	1704	2	-3.2473	0.87416	0.87407	0.999601	16767	0	-3.2473
LOC391003	4	0.028317	0.087085	0.974191	1705	4	-4.1929	0.97168	0.97179	0.999601	18785	0	-4.1929
SEMA3A	4	0.028323	0.087101	0.974191	1706	2	-1.1708	0.1653	0.31834	0.988289	6171	1	-1.1708
AFF3	4	0.028346	0.087164	0.974191	1707	3	-1.3288	0.35929	0.5085	0.999601	9653	1	-1.3288
EYA4	4	0.028352	0.087186	0.974191	1708	2	-0.42837	0.952	0.95204	0.999601	18381	0	-0.42837
ELK1	4	0.028391	0.087295	0.974437	1709	2	-3.183	0.69472	0.73275	0.999601	13996	1	-3.183
TRAPPC10	4	0.028403	0.087326	0.974437	1710	3	-1.3005	0.090324	0.19884	0.980377	3858	1	-1.3005
MAB21L1	4	0.028433	0.087417	0.974437	1711	4	-1.0169	0.97157	0.97169	0.999601	18784	0	-1.0169
TUBB4A	4	0.028481	0.087529	0.974437	1712	1	0.19951	0.23379	0.38554	0.999601	7409	2	0.19951
XKRY2	4	0.028481	0.087529	0.974437	1713	3	-1.0316	0.16502	0.31806	0.988289	6164	1	-1.0316
OR4S2	4	0.028499	0.087579	0.974437	1714	3	-4.1024	0.68517	0.72716	0.999601	13885	1	-4.1024
HIST2H4B	4	0.028558	0.087721	0.974437	1715	1	0.64601	0.14072	0.28569	0.983323	5557	3	0.64601
KCNK17	3	0.028583	0.072047	0.972847	1716	3	-1.0303	0.97142	0.97156	0.999601	18782	0	-1.0303
RPS19	4	0.02861	0.087833	0.974437	1717	1	0.69686	0.11116	0.23547	0.980377	4568	2	0.69686
CHRND	3	0.028626	0.072159	0.972847	1718	2	-6.425	0.88782	0.8879	0.999601	17038	0	-6.425
TCF21	4	0.028661	0.087927	0.974437	1719	2	-0.34976	0.92127	0.92142	0.999601	17726	0	-0.34976
GIMAP6	4	0.028687	0.087983	0.974437	1720	2	-3.4282	0.47331	0.62085	0.999601	11731	2	-3.4282
RASL10B	4	0.028695	0.087998	0.974437	1721	3	-1.6884	0.88041	0.88036	0.999601	16884	0	-1.6884
H2AFB2	4	0.0287	0.088008	0.974437	1722	3	-1.7542	0.62579	0.69508	0.999601	13188	1	-1.7542
INSC	4	0.028713	0.088031	0.974437	1723	2	-0.51585	0.86959	0.86945	0.999601	16673	0	-0.51585
RPS12	4	0.028764	0.088136	0.974437	1724	1	3.2781	0.0020245	0.0072368	0.764446	173	2	3.2781
URGCP	3	0.028828	0.072626	0.972847	1725	2	-3.0245	0.53104	0.57912	0.999601	12299	1	-3.0245
MMRN2	4	0.028845	0.088309	0.974437	1726	2	-3.4448	0.44554	0.59326	0.999601	11227	2	-3.4448
MTMR3	4	0.028867	0.088349	0.974437	1727	1	0.34013	0.67672	0.72233	0.999601	13785	1	0.34013
SLC27A5	4	0.028867	0.088349	0.974437	1728	3	-1.3861	0.85077	0.85057	0.999601	16348	0	-1.3861
FERMT1	4	0.02897	0.088558	0.974437	1729	3	-0.68485	0.86757	0.86741	0.999601	16643	0	-0.68485
DGKB	4	0.028972	0.08856	0.974437	1730	3	-2.4915	0.7633	0.77694	0.999601	14903	1	-2.4915
UROD	4	0.02902	0.088655	0.974437	1731	3	-1.5381	0.67209	0.71971	0.999601	13726	1	-1.5381
CCDC182	4	0.029022	0.088658	0.974437	1732	3	-1.1072	0.81113	0.8142	0.999601	15642	1	-1.1072
TMTC1	4	0.029038	0.088686	0.974437	1733	2	-4.2226	0.57667	0.67105	0.999601	12695	1	-4.2226
ILF2	4	0.029056	0.088723	0.974437	1734	3	-3.2669	0.48832	0.63314	0.999601	11943	1	-3.2669
CCDC91	4	0.029073	0.088765	0.974437	1735	2	0.060043	0.37022	0.51926	0.999601	9850	2	0.060043
PLA2G5	4	0.029125	0.088872	0.974437	1736	3	-1.3114	0.90181	0.90183	0.999601	17341	0	-1.3114
CSRP1	4	0.029135	0.088899	0.974437	1737	3	-1.7168	0.85646	0.85631	0.999601	16436	0	-1.7168
ZNF264	4	0.029141	0.088908	0.974437	1738	3	-1.896	0.95596	0.95597	0.999601	18472	0	-1.896
GOLGA6D	4	0.029152	0.088935	0.974437	1739	3	-4.037	0.85529	0.8551	0.999601	16413	0	-4.037
CCDC102A	4	0.029152	0.088935	0.974437	1740	3	-3.91	0.48401	0.63144	0.999601	11905	1	-3.91
OXLD1	4	0.029176	0.08899	0.974437	1741	1	0.68306	0.023966	0.07192	0.933918	1470	3	0.68306
GTF2IRD2	4	0.029197	0.089019	0.974437	1742	3	-3.8685	0.90307	0.90309	0.999601	17371	0	-3.8685
LOC100130880	4	0.029197	0.089019	0.974437	1743	2	-3.2743	0.74714	0.76569	0.999601	14657	1	-3.2743
GJB7	4	0.029227	0.089084	0.974437	1744	2	-0.3604	0.35453	0.50386	0.999601	9564	2	-0.3604
ARF1	4	0.029279	0.089175	0.974437	1745	3	-1.303	0.81041	0.81357	0.999601	15629	1	-1.303
NRXN2	4	0.029296	0.089207	0.974437	1746	2	-2.6349	0.054294	0.13204	0.966604	2621	2	-2.6349
OR6C70	4	0.029296	0.089207	0.974437	1747	3	-3.9063	0.83671	0.83697	0.999601	16083	1	-3.9063
SMU1	3	0.029312	0.073764	0.972847	1748	2	-5.832	0.02856	0.072001	0.933918	1646	1	-5.832
FAM168A	4	0.02933	0.089276	0.974437	1749	2	-0.060332	0.10085	0.21735	0.980377	4229	2	-0.060332
CBLN3	4	0.029331	0.089276	0.974437	1750	3	-1.8719	0.9439	0.94398	0.999601	18206	0	-1.8719
TMOD1	4	0.029331	0.089277	0.974437	1751	2	-0.79296	0.46031	0.60795	0.999601	11490	1	-0.79296
SLC2A1	4	0.029379	0.089367	0.974437	1752	3	-2.1881	0.96058	0.96058	0.999601	18572	0	-2.1881
DNAJB3	4	0.029382	0.089372	0.974437	1753	1	0.32573	0.25133	0.40263	0.999601	7708	2	0.32573
CD96	4	0.029432	0.089469	0.974437	1754	3	-1.4341	0.94658	0.9466	0.999601	18265	0	-1.4341
CYB5D1	4	0.029433	0.089473	0.974437	1755	2	-3.7149	0.91134	0.91132	0.999601	17540	0	-3.7149
LOC100129924	4	0.029485	0.089591	0.975181	1756	3	-3.1857	0.36027	0.50947	0.999601	9672	1	-3.1857
GHRL	4	0.029536	0.089692	0.975617	1757	2	-2.782	0.7509	0.76829	0.999601	14714	1	-2.782
RAN	3	0.029552	0.074319	0.972847	1758	2	-7.3429	0.75745	0.75764	0.999601	14801	1	-7.3429
LRRFIP1	4	0.02958	0.089781	0.975617	1759	3	-1.464	0.16741	0.32037	0.988289	6220	1	-1.464
NCAM1	4	0.029641	0.089901	0.976267	1760	3	-3.6373	0.88342	0.88336	0.999601	16955	0	-3.6373
C2orf48	4	0.029691	0.089985	0.976267	1761	1	1.2703	0.0096483	0.032364	0.909281	677	3	1.2703
GOLGA8H	4	0.029708	0.090023	0.976267	1762	3	-2.0925	0.93458	0.93466	0.999601	18011	0	-2.0925
GYG2	3	0.029721	0.074709	0.972847	1763	2	-3.2547	0.80256	0.80251	0.999601	15496	0	-3.2547
HSD17B1	4	0.029738	0.090085	0.976267	1764	3	-1.7546	0.85463	0.85445	0.999601	16402	0	-1.7546
DHX33	4	0.029742	0.090094	0.976267	1765	1	0.12689	0.82755	0.82855	0.999601	15922	1	0.12689
OR12D2	4	0.029788	0.0902	0.976415	1766	3	-1.6294	0.92345	0.92364	0.999601	17773	0	-1.6294
RBM12B	4	0.029794	0.090209	0.976415	1767	1	0.63313	0.13625	0.27818	0.981822	5424	3	0.63313
TMEM97	4	0.029871	0.090354	0.976469	1768	3	-0.6306	0.60478	0.68457	0.999601	12979	1	-0.6306
FUT10	4	0.029885	0.09038	0.976469	1769	3	-1.9547	0.11804	0.24735	0.980377	4796	1	-1.9547
RPL36AL	4	0.029891	0.090396	0.976469	1770	2	-3.76	0.5506	0.65928	0.999601	12465	1	-3.76
AMFR	4	0.029917	0.090444	0.976469	1771	3	-1.8323	0.76303	0.77677	0.999601	14897	1	-1.8323
RPL26L1	4	0.029965	0.090544	0.976469	1772	3	-1.8927	0.33711	0.48675	0.999601	9262	1	-1.8927
NKIRAS1	4	0.029976	0.090567	0.976469	1773	3	-1.7962	0.3316	0.4813	0.999601	9188	1	-1.7962
SERTAD4	3	0.029992	0.075308	0.972847	1774	2	-0.49829	0.8431	0.84311	0.999601	16202	0	-0.49829
BTNL3	4	0.030032	0.090686	0.976795	1775	3	-3.5131	0.72711	0.75258	0.999601	14390	1	-3.5131
OR8G1	4	0.030102	0.09082	0.976795	1776	3	-0.82094	0.10881	0.23129	0.980377	4484	1	-0.82094
HIGD1A	4	0.030123	0.090858	0.976795	1777	3	-1.8371	0.95962	0.95963	0.999601	18548	0	-1.8371
SPG21	4	0.030154	0.090923	0.976795	1778	2	0.059696	0.28808	0.43864	0.999601	8395	2	0.059696
LRRC72	4	0.030203	0.091026	0.976795	1779	2	-1.1797	0.048818	0.12137	0.966604	2407	2	-1.1797
PEX19	4	0.030205	0.091029	0.976795	1780	2	-0.28096	0.71708	0.74622	0.999601	14261	1	-0.28096
TLR4	4	0.030218	0.091061	0.976795	1781	3	-1.3713	0.953	0.95303	0.999601	18404	0	-1.3713
HRNR	4	0.030223	0.091071	0.976795	1782	3	-2.6704	0.17217	0.3251	0.99055	6295	1	-2.6704
ASNS	4	0.030234	0.091092	0.976795	1783	3	-3.8029	0.90248	0.90251	0.999601	17359	0	-3.8029
DUSP28	4	0.030272	0.09117	0.976795	1784	3	-3.6853	0.17628	0.3291	0.99055	6365	1	-3.6853
ACTR1B	4	0.03031	0.091242	0.976795	1785	3	-4.3428	0.023294	0.070536	0.933607	1444	1	-4.3428
CYP2C9	4	0.030334	0.091288	0.976795	1786	2	0.030506	0.04075	0.10568	0.964517	2111	2	0.030506
FLT3	4	0.030342	0.091308	0.976795	1787	3	-1.7004	0.82701	0.82806	0.999601	15912	1	-1.7004
SMPD4	4	0.030411	0.091442	0.976795	1788	2	-0.54008	0.15854	0.31165	0.988177	6044	2	-0.54008
GMNN	4	0.030456	0.091537	0.976795	1789	2	-2.4671	0.038869	0.10192	0.953667	2052	2	-2.4671
ZCWPW1	4	0.030462	0.091546	0.976795	1790	3	-0.78708	0.91991	0.92005	0.999601	17698	0	-0.78708
ERMAP	3	0.030491	0.076444	0.972847	1791	2	-2.4787	0.75136	0.75157	0.999601	14721	1	-2.4787
SPCS1	4	0.030514	0.091651	0.976795	1792	2	-0.84487	0.31756	0.46755	0.999601	8919	1	-0.84487
KLHDC10	4	0.030515	0.091654	0.976795	1793	3	-1.6236	0.51793	0.64528	0.999601	12195	1	-1.6236
LIN52	4	0.030553	0.091724	0.976795	1794	3	-4.2042	0.85824	0.85804	0.999601	16474	0	-4.2042
RFPL2	4	0.030565	0.091744	0.976795	1795	2	-0.62817	0.60279	0.68361	0.999601	12962	1	-0.62817
CON193	4	0.030588	0.091789	0.976795	1796	3	-2.2266	0.8564	0.85624	0.999601	16435	0	-2.2266
TUBG1	4	0.030617	0.091855	0.976795	1797	1	0.69566	0.14164	0.28722	0.983323	5582	3	0.69566
FN1	4	0.030629	0.091883	0.976795	1798	3	-4.5945	0.90384	0.90387	0.999601	17384	0	-4.5945
MESP1	4	0.030635	0.091894	0.976795	1799	3	-2.4178	0.22216	0.3741	0.999601	7198	1	-2.4178
MAGI3	4	0.030651	0.091929	0.976795	1800	3	-1.3502	0.82229	0.82385	0.999601	15832	1	-1.3502
SNRPF	4	0.030654	0.091937	0.976795	1801	3	-4.131	0.82161	0.82325	0.999601	15823	1	-4.131
ENPP4	4	0.030668	0.091959	0.976795	1802	2	-1.7483	0.59903	0.68176	0.999601	12928	1	-1.7483
DDI1	4	0.030711	0.092049	0.97721	1803	3	-2.0164	0.92136	0.92151	0.999601	17731	0	-2.0164
ALDH6A1	4	0.030745	0.092114	0.977363	1804	2	-1.0518	0.15491	0.30803	0.986309	5979	1	-1.0518
PPP1R14C	4	0.030807	0.092233	0.977501	1805	3	-3.9056	0.44774	0.59542	0.999601	11266	1	-3.9056
WRNIP1	4	0.030822	0.092258	0.977501	1806	3	-0.74268	0.51742	0.64506	0.999601	12190	1	-0.74268
ALOX15	4	0.030863	0.092341	0.977501	1807	3	-1.8044	0.49314	0.63512	0.999601	11986	1	-1.8044
FKBP11	4	0.030878	0.092379	0.977501	1808	2	-2.6011	0.10378	0.22246	0.980377	4330	2	-2.6011
KLF11	4	0.030935	0.092498	0.978066	1809	3	-1.538	0.50734	0.64089	0.999601	12098	1	-1.538
RHOBTB3	4	0.030976	0.092587	0.978066	1810	1	-0.061094	0.62594	0.69515	0.999601	13189	1	-0.061094
FGF12	4	0.031028	0.092694	0.978066	1811	1	0.19443	0.67244	0.7199	0.999601	13730	1	0.19443
DAOA	4	0.031044	0.092717	0.978066	1812	3	-1.6555	0.54517	0.65688	0.999601	12422	1	-1.6555
LRCH3	4	0.031079	0.092788	0.978066	1813	2	-0.4562	0.21213	0.36425	0.998202	7026	2	-0.4562
FBN3	4	0.031131	0.092889	0.978066	1814	1	-0.19881	0.91163	0.91163	0.999601	17547	0	-0.19881
IGF1	4	0.031132	0.092891	0.978066	1815	3	-1.6431	0.36072	0.50993	0.999601	9677	1	-1.6431
NOS2	4	0.031159	0.092948	0.978066	1816	3	-1.9766	0.89112	0.89109	0.999601	17114	0	-1.9766
EIF4H	4	0.031182	0.092994	0.978066	1817	1	1.5223	0.021201	0.066272	0.925701	1355	3	1.5223
TBX6	4	0.0312	0.093024	0.978066	1818	2	-0.25761	0.090819	0.19971	0.980377	3874	2	-0.25761
AGTPBP1	4	0.031226	0.093074	0.978066	1819	3	-1.4964	0.62754	0.69595	0.999601	13207	1	-1.4964
KAT6B	4	0.031233	0.093088	0.978066	1820	2	-0.557	0.57907	0.67221	0.999601	12719	1	-0.557
CBX8	4	0.031237	0.093097	0.978066	1821	3	-1.4136	0.96932	0.96935	0.999601	18729	0	-1.4136
TTC34	3	0.031257	0.078208	0.972847	1822	2	-5.7733	0.087236	0.1719	0.980377	3754	1	-5.7733
MTUS2	3	0.031384	0.078482	0.972847	1823	3	-1.3574	0.93829	0.93848	0.999601	18083	0	-1.3574
PCNP	4	0.031384	0.093371	0.978066	1824	2	-1.8534	0.31006	0.46017	0.999601	8779	1	-1.8534
ZIM3	4	0.031388	0.093378	0.978066	1825	1	-0.37348	0.87333	0.87324	0.999601	16752	0	-0.37348
CYYR1	4	0.031542	0.093671	0.978066	1826	1	0.73246	0.061296	0.14522	0.968008	2894	3	0.73246
GNAQ	4	0.031546	0.093677	0.978066	1827	3	-1.603	0.18394	0.33662	0.992383	6505	1	-1.603
NCSTN	4	0.031549	0.093682	0.978066	1828	2	-1.258	0.57251	0.66907	0.999601	12660	1	-1.258
BBX	4	0.031593	0.093764	0.978066	1829	1	0.22016	0.39291	0.54151	0.999601	10255	2	0.22016
PPFIA2	4	0.031596	0.093771	0.978066	1830	3	-3.6555	0.61117	0.68771	0.999601	13044	1	-3.6555
CSRP2	4	0.031634	0.093835	0.978066	1831	3	-3.1011	0.9492	0.94922	0.999601	18316	0	-3.1011
NOV	4	0.031651	0.093862	0.978066	1832	3	-2.0629	0.9527	0.95274	0.999601	18399	0	-2.0629
EFTUD1	4	0.031696	0.093945	0.978066	1833	2	-1.2624	0.94847	0.9485	0.999601	18303	0	-1.2624
POP1	4	0.031719	0.093987	0.978066	1834	2	-2.9838	0.2607	0.41188	0.999601	7889	2	-2.9838
LARP1	4	0.031723	0.093996	0.978066	1835	3	-1.2288	0.82235	0.8239	0.999601	15834	1	-1.2288
TSPAN1	3	0.031732	0.079293	0.973121	1836	2	-0.97149	0.26413	0.39334	0.999601	7950	1	-0.97149
FKBP8	4	0.031734	0.094016	0.978066	1837	2	-3.4021	0.84877	0.84858	0.999601	16307	1	-3.4021
RPL9	4	0.031747	0.094034	0.978066	1838	2	-0.3731	0.90101	0.90101	0.999601	17324	0	-0.3731
EPS15L1	4	0.03179	0.094114	0.978066	1839	3	-1.5428	0.088975	0.19643	0.980377	3813	1	-1.5428
KLF4	4	0.031827	0.094181	0.978066	1840	3	-2.1441	0.17459	0.32746	0.99055	6333	1	-2.1441
ENTPD7	4	0.03185	0.094222	0.978066	1841	2	0.1554	0.27587	0.42664	0.999601	8173	2	0.1554
CON033	4	0.03189	0.094302	0.978066	1842	3	-1.4756	0.76768	0.78015	0.999601	14963	1	-1.4756
C5orf42	4	0.031899	0.094316	0.978066	1843	3	-3.7759	0.05312	0.12975	0.966604	2566	1	-3.7759
GARS	4	0.031899	0.094316	0.978066	1844	3	-4.2964	0.9508	0.95081	0.999601	18352	0	-4.2964
PLXND1	4	0.031901	0.094323	0.978066	1845	3	-1.6549	0.7513	0.76858	0.999601	14718	1	-1.6549
CHMP3	3	0.031925	0.079726	0.973121	1846	1	0.14093	0.51612	0.5696	0.999601	12179	1	0.14093
PEBP4	3	0.031951	0.079786	0.973121	1847	2	-7.0622	0.33492	0.46693	0.999601	9238	1	-7.0622
COX6B1	4	0.031953	0.094416	0.978066	1848	1	1.2175	0.032513	0.089259	0.949898	1803	3	1.2175
SP4	4	0.031961	0.094433	0.978066	1849	2	-3.4133	0.5754	0.67044	0.999601	12686	1	-3.4133
ICAM1	4	0.032003	0.094512	0.978066	1850	3	-4.7073	0.87671	0.87665	0.999601	16817	0	-4.7073
DDX17	4	0.032004	0.094515	0.978066	1851	3	-4.0423	0.60651	0.6854	0.999601	12997	1	-4.0423
C21orf91	4	0.032013	0.094532	0.978066	1852	3	-1.517	0.90728	0.9073	0.999601	17461	0	-1.517
HRH4	4	0.032019	0.094542	0.978066	1853	3	-4.3129	0.92833	0.9285	0.999601	17881	0	-4.3129
CHMP4A	4	0.032056	0.094619	0.978066	1854	2	-0.30449	0.39526	0.54382	0.999601	10298	1	-0.30449
KMT2C	4	0.032097	0.094703	0.978066	1855	3	-1.3457	0.94477	0.9448	0.999601	18231	0	-1.3457
ERMN	4	0.032127	0.094765	0.978066	1856	2	-3.1116	0.37929	0.52815	0.999601	9996	2	-3.1116
GNG4	4	0.032131	0.094773	0.978066	1857	3	-1.9218	0.64185	0.70335	0.999601	13365	1	-1.9218
SNCA	4	0.032158	0.094841	0.978066	1858	2	-0.098958	0.31648	0.46648	0.999601	8901	2	-0.098958
SULT1A3	4	0.03221	0.09494	0.978066	1859	1	0.24137	0.093188	0.20402	0.980377	3959	2	0.24137
IDI1	4	0.032247	0.095022	0.978066	1860	2	-3.52	0.37327	0.52228	0.999601	9891	1	-3.52
MTA3	4	0.032282	0.095091	0.978066	1861	3	-4.0962	0.93767	0.93775	0.999601	18074	0	-4.0962
POLR3B	4	0.032293	0.095122	0.978066	1862	3	-1.5238	0.72656	0.75224	0.999601	14381	1	-1.5238
P4HA3	4	0.032364	0.095253	0.978066	1863	2	-0.2829	0.078748	0.17777	0.980377	3465	1	-0.2829
EFTUD2	2	0.032376	0.058949	0.970032	1864	2	-2.21	0.96762	0.96777	0.999601	18697	0	-2.21
CNNM3	4	0.032387	0.095299	0.978066	1865	2	-2.8687	0.042644	0.10941	0.966012	2188	2	-2.8687
IFITM5	4	0.032466	0.095453	0.978066	1866	2	-0.60133	0.35861	0.50784	0.999601	9639	1	-0.60133
PARP8	3	0.032485	0.081009	0.973766	1867	1	0.60651	0.014515	0.038112	0.912195	970	2	0.60651
AURKA	3	0.032485	0.081009	0.973766	1868	1	1.0083	0.1401	0.23989	0.980377	5542	2	1.0083
C2orf40	4	0.032518	0.095552	0.978066	1869	2	-1.4907	0.68707	0.72825	0.999601	13903	1	-1.4907
LBX2	4	0.03253	0.095573	0.978066	1870	3	-2.7968	0.95885	0.95886	0.999601	18531	0	-2.7968
GPIHBP1	4	0.032549	0.095615	0.978066	1871	2	-4.0096	0.67369	0.72061	0.999601	13748	1	-4.0096
ATF4	4	0.032575	0.095666	0.978066	1872	3	-3.8497	0.88189	0.88181	0.999601	16915	0	-3.8497
FMNL3	4	0.03262	0.095749	0.978066	1873	1	0.45435	0.22299	0.37497	0.999601	7212	2	0.45435
PRMT9	4	0.032672	0.095852	0.978066	1874	3	-1.0783	0.92538	0.92554	0.999601	17817	0	-1.0783
BRE	4	0.03271	0.095939	0.978066	1875	2	-2.9742	0.082944	0.18547	0.980377	3614	2	-2.9742
KIAA0922	4	0.032723	0.095972	0.978066	1876	2	-3.2607	0.84902	0.84881	0.999601	16314	0	-3.2607
TPCN1	4	0.032733	0.095992	0.978066	1877	3	-1.5112	0.74645	0.7652	0.999601	14650	1	-1.5112
ADAMTS9	4	0.032768	0.096055	0.978066	1878	2	-3.3941	0.71812	0.74687	0.999601	14270	1	-3.3941
SSUH2	4	0.032799	0.096108	0.978066	1879	2	-3.4629	0.069483	0.16063	0.980377	3152	1	-3.4629
EEF2KMT	4	0.032824	0.096156	0.978066	1880	3	-3.3683	0.57951	0.67241	0.999601	12724	1	-3.3683
CON011	4	0.032826	0.09616	0.978066	1881	1	0.53863	0.10178	0.21898	0.980377	4261	3	0.53863
OR2T12	4	0.032892	0.096296	0.978066	1882	3	-1.0803	0.87234	0.87222	0.999601	16732	0	-1.0803
KIF15	4	0.032903	0.096319	0.978066	1883	1	0.065078	0.71733	0.74636	0.999601	14262	1	0.065078
AVL9	4	0.032972	0.096457	0.978066	1884	3	-1.3208	0.83114	0.83188	0.999601	15985	1	-1.3208
RENBP	4	0.033019	0.09655	0.978066	1885	3	-4.0564	0.65956	0.71282	0.999601	13569	1	-4.0564
PAFAH1B1	4	0.033077	0.096654	0.978066	1886	2	-2.8156	0.032158	0.088534	0.949898	1788	2	-2.8156
ADGRG6	4	0.033082	0.096662	0.978066	1887	3	-1.4324	0.079267	0.17877	0.980377	3489	1	-1.4324
KLHL25	4	0.033159	0.096819	0.978066	1888	2	-0.98616	0.25261	0.40391	0.999601	7729	1	-0.98616
ESYT2	4	0.03316	0.09682	0.978066	1889	3	-1.7614	0.92043	0.92058	0.999601	17707	0	-1.7614
TTLL7	4	0.033236	0.096965	0.978066	1890	2	-0.83878	0.34477	0.49425	0.999601	9411	1	-0.83878
CHRD	4	0.033274	0.097047	0.978066	1891	3	-1.37	0.67613	0.72199	0.999601	13778	1	-1.37
PPM1N	4	0.033282	0.097067	0.978066	1892	3	-4.0774	0.93316	0.93324	0.999601	17980	0	-4.0774
PROP1	4	0.033288	0.09708	0.978066	1893	1	0.90232	0.047915	0.11964	0.966604	2378	3	0.90232
TRPM7	4	0.033308	0.097119	0.978066	1894	3	-4.2567	0.78982	0.79686	0.999601	15284	1	-4.2567
OR2G6	3	0.033358	0.082952	0.973766	1895	2	-3.4483	0.081728	0.16481	0.980377	3573	1	-3.4483
F12	4	0.033367	0.097245	0.978066	1896	2	-2.923	0.16929	0.32223	0.989646	6244	2	-2.923
LOC388436	4	0.033377	0.097267	0.978066	1897	3	-1.8902	0.84924	0.84903	0.999601	16318	0	-1.8902
MYO6	4	0.03339	0.097284	0.978066	1898	3	-0.9325	0.9243	0.92448	0.999601	17789	0	-0.9325
KAT2B	4	0.033414	0.097325	0.978066	1899	2	-0.81794	0.16206	0.3151	0.988289	6112	2	-0.81794
CIART	4	0.033467	0.097444	0.978066	1900	2	-2.9259	0.40804	0.55636	0.999601	10541	2	-2.9259
P2RY13	4	0.033486	0.097473	0.978066	1901	3	-3.9701	0.67416	0.72089	0.999601	13754	1	-3.9701
KMT2D	4	0.033488	0.097479	0.978066	1902	3	-1.9463	0.039328	0.10283	0.955888	2067	1	-1.9463
RPSA	4	0.033492	0.097482	0.978066	1903	3	-2.2246	0.17391	0.32678	0.99055	6322	1	-2.2246
DIEXF	4	0.033499	0.097495	0.978066	1904	2	-3.3787	0.40754	0.55587	0.999601	10530	1	-3.3787
RGS17	4	0.033555	0.097595	0.978066	1905	3	-1.4677	0.94161	0.94167	0.999601	18153	0	-1.4677
ATF7	4	0.033595	0.097669	0.978066	1906	2	-0.31309	0.30093	0.4512	0.999601	8615	2	-0.31309
CCDC108	4	0.033607	0.097687	0.978066	1907	3	-1.4959	0.0040203	0.01408	0.806652	334	1	-1.4959
OLFML2A	3	0.033632	0.083601	0.973766	1908	2	-6.0729	0.34008	0.46962	0.999601	9326	1	-6.0729
HRH2	4	0.033647	0.097763	0.978066	1909	1	0.28178	0.71111	0.74244	0.999601	14194	1	0.28178
FAM96A	4	0.033663	0.097789	0.978066	1910	3	-4.0259	0.93382	0.93388	0.999601	18000	0	-4.0259
SYCP3	4	0.033698	0.097869	0.978066	1911	1	-0.03506	0.90051	0.90051	0.999601	17315	0	-0.03506
GLTSCR1	4	0.0337	0.09787	0.978066	1912	2	-3.5634	0.90897	0.90897	0.999601	17493	0	-3.5634
BAIAP2L1	4	0.033721	0.097906	0.978066	1913	2	-1.551	0.40423	0.55263	0.999601	10466	1	-1.551
SEC22C	4	0.033722	0.09791	0.978066	1914	3	-1.3632	0.68814	0.72887	0.999601	13918	1	-1.3632
HSPH1	4	0.033731	0.09793	0.978066	1915	2	-2.9881	0.15871	0.31181	0.988289	6048	2	-2.9881
UBE2J2	4	0.033749	0.097965	0.978066	1916	1	-0.024919	0.87547	0.87539	0.999601	16794	0	-0.024919
HGC6,3	3	0.03376	0.083865	0.973766	1917	2	-6.1394	0.67104	0.67967	0.999601	13708	1	-6.1394
PLK2	4	0.033792	0.098049	0.978066	1918	3	-1.8363	0.96942	0.96945	0.999601	18734	0	-1.8363
STARD9	4	0.033801	0.098061	0.978066	1919	3	-1.2817	0.92828	0.92845	0.999601	17879	0	-1.2817
SLC22A4	4	0.033815	0.098091	0.978066	1920	3	-1.3922	0.7819	0.79075	0.999601	15157	1	-1.3922
NPHP4	4	0.033822	0.098104	0.978066	1921	3	-4.0245	0.55028	0.65913	0.999601	12461	1	-4.0245
PPIB	4	0.033852	0.09816	0.978066	1922	3	-3.8996	0.68786	0.72869	0.999601	13914	1	-3.8996
CON247	4	0.033855	0.098166	0.978066	1923	3	-1.9302	0.7372	0.75901	0.999601	14517	1	-1.9302
PLCD1	4	0.033878	0.09821	0.978066	1924	3	-1.492	0.6715	0.71937	0.999601	13717	1	-1.492
RCBTB2	3	0.033899	0.08419	0.973766	1925	2	-1.7907	0.60163	0.62707	0.999601	12949	1	-1.7907
AKAP9	4	0.033901	0.098256	0.978066	1926	3	-1.6842	0.51022	0.64204	0.999601	12126	1	-1.6842
ISOC1	4	0.033903	0.09826	0.978066	1927	3	-2.9143	0.058187	0.13938	0.966604	2772	1	-2.9143
TBC1D12	4	0.033955	0.09838	0.978066	1928	1	-0.090455	0.31471	0.46475	0.999601	8868	1	-0.090455
IMPDH2	4	0.033965	0.098398	0.978066	1929	3	-2.3724	0.34603	0.4955	0.999601	9428	1	-2.3724
SBK3	3	0.034029	0.084494	0.973766	1930	3	-0.81118	0.96597	0.96612	0.999601	18665	0	-0.81118
PLEKHH1	4	0.034057	0.098585	0.978066	1931	2	-0.79962	0.4788	0.6263	0.999601	11821	2	-0.79962
FBXO36	4	0.034075	0.098625	0.978066	1932	3	-1.8286	0.87119	0.87107	0.999601	16715	0	-1.8286
GPRC5B	4	0.034099	0.098676	0.978066	1933	3	-1.7145	0.33428	0.48392	0.999601	9228	1	-1.7145
GPHB5	4	0.034133	0.098743	0.978066	1934	3	-4.1072	0.96523	0.96527	0.999601	18649	0	-4.1072
TIFA	4	0.03416	0.098794	0.978066	1935	1	0.1043	0.081714	0.18324	0.980377	3571	2	0.1043
NUB1	3	0.034183	0.084838	0.973766	1936	1	0.082353	0.51263	0.56732	0.999601	12145	1	0.082353
TNS2	4	0.03422	0.098908	0.978066	1937	3	-3.7913	0.75614	0.77196	0.999601	14779	1	-3.7913
OR4K17	4	0.034236	0.098945	0.978066	1938	3	-3.6274	0.81402	0.81666	0.999601	15700	1	-3.6274
CAMK2N2	4	0.034262	0.098992	0.978066	1939	3	-1.4131	0.82947	0.8303	0.999601	15949	1	-1.4131
TEX33	4	0.034268	0.099004	0.978066	1940	2	-3.548	0.51568	0.64432	0.999601	12174	1	-3.548
C8orf46	4	0.034279	0.099022	0.978066	1941	3	-1.7225	0.40387	0.55231	0.999601	10462	1	-1.7225
LIPK	4	0.034337	0.09915	0.978066	1942	3	-1.6459	0.93176	0.93184	0.999601	17950	0	-1.6459
TAF2	4	0.034355	0.099177	0.978066	1943	3	-1.1472	0.90749	0.90749	0.999601	17465	0	-1.1472
KRTAP4-5	4	0.034365	0.099195	0.978066	1944	3	-1.3982	0.031542	0.087326	0.949898	1763	1	-1.3982
NT5M	3	0.034382	0.08528	0.973766	1945	2	-2.5434	0.90461	0.90462	0.999601	17398	0	-2.5434
ANXA8	4	0.034407	0.099281	0.978066	1946	3	-1.8956	0.58425	0.67468	0.999601	12781	1	-1.8956
CKS2	4	0.034413	0.099288	0.978066	1947	2	-3.3327	0.47143	0.61894	0.999601	11704	2	-3.3327
RPL22	4	0.034419	0.099304	0.978066	1948	3	-3.6151	0.83079	0.83155	0.999601	15976	1	-3.6151
AGBL1	4	0.034442	0.099341	0.978066	1949	2	-0.34172	0.60036	0.68242	0.999601	12938	1	-0.34172
UTS2B	4	0.034461	0.099377	0.978066	1950	3	-1.4513	0.76113	0.77541	0.999601	14864	1	-1.4513
ANKRD26	4	0.034519	0.099491	0.978066	1951	1	-0.19353	0.83229	0.83289	0.999601	16004	1	-0.19353
TTN	4	0.03453	0.09951	0.978066	1952	2	-2.5672	0.097681	0.2119	0.980377	4117	2	-2.5672
CDRT4	4	0.03457	0.099581	0.978066	1953	1	-0.096183	0.20422	0.35647	0.998135	6862	1	-0.096183
SEPTIN8	4	0.034573	0.099584	0.978066	1954	3	-1.5107	0.57962	0.67246	0.999601	12726	1	-1.5107
KIAA1429	4	0.034577	0.099593	0.978066	1955	3	-1.5669	0.53999	0.65465	0.999601	12370	1	-1.5669
RBM22	4	0.034589	0.099614	0.978066	1956	3	-3.8392	0.66059	0.71337	0.999601	13579	1	-3.8392
LRRC49	4	0.0346	0.09963	0.978066	1957	3	-1.4611	0.64777	0.70651	0.999601	13440	1	-1.4611
ACACB	4	0.034621	0.099669	0.978066	1958	2	-0.79122	0.42564	0.57375	0.999601	10864	1	-0.79122
DDIT4L	3	0.034684	0.085966	0.973766	1959	3	-1.4471	0.96532	0.96548	0.999601	18653	0	-1.4471
CENPBD1	4	0.034694	0.099801	0.978066	1960	3	-1.4099	0.93838	0.93843	0.999601	18086	0	-1.4099
UGGT2	4	0.034718	0.099848	0.978066	1961	2	-3.5792	0.26326	0.41443	0.999601	7931	1	-3.5792
KRTAP9-1	4	0.034745	0.099904	0.978066	1962	3	-4.3529	0.50175	0.63863	0.999601	12058	1	-4.3529
SYT14	4	0.034775	0.099957	0.978066	1963	2	0.058567	0.40773	0.55606	0.999601	10535	2	0.058567
OTOP3	4	0.034788	0.099987	0.978066	1964	3	-1.7472	0.32919	0.47893	0.999601	9135	1	-1.7472
ADAM23	4	0.0348	0.10001	0.978066	1965	3	-1.6928	0.92053	0.92068	0.999601	17710	0	-1.6928
HIST2H2AC	4	0.034824	0.10006	0.978066	1966	3	-4.0562	0.84587	0.84568	0.999601	16255	1	-4.0562
BSDC1	4	0.034825	0.10006	0.978066	1967	2	-2.9879	0.21686	0.36895	0.999397	7110	2	-2.9879
KIAA1024	4	0.034826	0.10006	0.978066	1968	3	-0.9087	0.93882	0.93887	0.999601	18096	0	-0.9087
NOTCH4	4	0.034877	0.10017	0.978066	1969	1	0.77742	0.12299	0.25583	0.980377	4972	3	0.77742
USP51	4	0.034879	0.10018	0.978066	1970	2	-3.5545	0.50679	0.64066	0.999601	12094	1	-3.5545
RILPL1	4	0.034912	0.10024	0.978066	1971	3	-1.2805	0.82736	0.82837	0.999601	15919	1	-1.2805
CPAMD8	4	0.034917	0.10025	0.978066	1972	3	-3.6302	0.35839	0.50761	0.999601	9638	1	-3.6302
RFFL	4	0.034929	0.10026	0.978066	1973	1	-0.19767	0.82171	0.82334	0.999601	15824	1	-0.19767
HMGCS1	4	0.03498	0.10036	0.978368	1974	3	-1.4695	0.95356	0.95356	0.999601	18418	0	-1.4695
COL15A1	4	0.035003	0.10041	0.978368	1975	2	-3.9126	0.42751	0.57564	0.999601	10898	1	-3.9126
MCOLN1	4	0.035024	0.10044	0.978368	1976	3	-2.971	0.78396	0.79234	0.999601	15188	1	-2.971
ZFP36	4	0.035078	0.10057	0.978623	1977	2	-0.71501	0.045798	0.11556	0.966604	2301	2	-0.71501
ANO1	4	0.035082	0.10057	0.978623	1978	2	0.018745	0.31924	0.46916	0.999601	8945	2	0.018745
OAT	4	0.035143	0.1007	0.978986	1979	2	-3.6888	0.33653	0.48619	0.999601	9254	1	-3.6888
HFM1	4	0.035267	0.10096	0.978986	1980	3	-4.2608	0.68359	0.72628	0.999601	13870	1	-4.2608
PAPPA	4	0.035272	0.10097	0.978986	1981	2	-1.1646	0.75028	0.76785	0.999601	14703	1	-1.1646
DIO1	4	0.035279	0.10098	0.978986	1982	3	-1.5029	0.81053	0.81367	0.999601	15631	1	-1.5029
TOMM6	4	0.035287	0.101	0.978986	1983	2	-0.76155	0.053259	0.13002	0.966604	2576	2	-0.76155
DHRS1	4	0.035332	0.10108	0.978986	1984	3	-2.0763	0.60523	0.6848	0.999601	12982	1	-2.0763
SESTD1	4	0.035338	0.10109	0.978986	1985	3	-3.5984	0.79595	0.80167	0.999601	15385	1	-3.5984
LASP1	4	0.035339	0.10109	0.978986	1986	3	-0.94383	0.676	0.72192	0.999601	13777	1	-0.94383
KIF1BP	4	0.035385	0.10119	0.978986	1987	3	-1.5182	0.75936	0.77415	0.999601	14838	1	-1.5182
DUSP15	4	0.03539	0.10119	0.978986	1988	2	-0.10922	0.34021	0.48983	0.999601	9330	2	-0.10922
GATM	4	0.035445	0.1013	0.978986	1989	2	-3.1833	0.75004	0.76768	0.999601	14700	1	-3.1833
ZNF844	4	0.035492	0.10138	0.978986	1990	1	0.93732	0.075112	0.17103	0.980377	3333	2	0.93732
NELFCD	4	0.035504	0.10141	0.978986	1991	3	-1.5563	0.79276	0.79915	0.999601	15334	1	-1.5563
MAPK7	4	0.035532	0.10145	0.978986	1992	2	-1.2092	0.27677	0.42754	0.999601	8191	2	-1.2092
CNP	4	0.035534	0.10146	0.978986	1993	3	-1.8562	0.87864	0.87857	0.999601	16854	0	-1.8562
TPSAB1	4	0.035559	0.10151	0.978986	1994	2	-3.4837	0.89145	0.89141	0.999601	17123	0	-3.4837
CNGA4	4	0.035595	0.10156	0.978986	1995	3	-0.86546	0.22881	0.38064	0.999601	7311	1	-0.86546
PSMB7	4	0.035646	0.10166	0.978986	1996	2	-2.3816	0.37972	0.52857	0.999601	10006	2	-2.3816
XYLT1	4	0.035695	0.10175	0.978986	1997	2	-3.842	0.64746	0.70635	0.999601	13435	1	-3.842
RNASEL	4	0.035697	0.10176	0.978986	1998	1	-0.12163	0.92255	0.92271	0.999601	17759	0	-0.12163
CAPS2	4	0.035727	0.10181	0.978986	1999	2	-1.4613	0.56292	0.66476	0.999601	12584	1	-1.4613
[truncated: 17,365 more rows]
